# Supplementary material for: The Significance of Genetic Relatedness and Nest Sharing on the Worker‐Worker Similarity of Gut Bacterial Microbiome and Cuticular Hydrocarbon Profile in a Sweat Bee
Source: Ecol Evol. 2025 Jun 9;15(6):e71519. doi: 10.1002/ece3.71519 (PMC12146657; doi:10.1002/ece3.71519)
Supplement: Supplementary file 1 — Dataset S1. Raw data for CHC profile, GM bacterial composition and genetic relatedness. [file ECE3-15-e71519-s005.xlsx]

## Sheet: GEN dataset
	PILA01	PILA02	PILA03	PILA04	PILA05	PILB01	PILB02	PILB03	PILB04	PILB05	PILC02	PILC03	PILC04	PILC05	PILD01	PILD02	PILD03	PILD04	PILD05	PILE01	PILE02	PILE03	PILE04	PILE05	PILF01	PILF02	PILF03	PILF04	PILF05	PILG01	PILG02	PILG03	PILG04	PILG05	PILH01	PILH02	PILH03	PILH04	PILH05	PILI01	PILI02	PILI03	PILI04	PILI05	PILL02	PILL03	PILL04	PILL05	PILM01
PILA01		0.0919203	0.0919203	0.069309	0.0919203	0.00839813	-0.00840938	0.00814987	0.0973893	-0.017217	-0.029438	0.00591857	0.111416	-0.0134566	-0.0443914	-0.0447994	-0.0690498	-0.062445	-0.0327174	-0.0815255	-0.0135134	0.136036	-0.047615	0.136036	0.00405612	0.0295296	0.0295296	-0.0287568	-0.0293947	-0.0630045	-0.0145267	-0.059811	-0.0231333	-0.0266404	-0.0573253	-0.0702515	-0.0511723	-0.0864866	-0.0511723	-0.0677147	-0.0114409	-0.100331	-0.100331	-0.0722471	-0.0103208	-0.0303448	-0.108968	-0.0144939	-0.00777519
PILA02	0.0919203		0.5	0.486659	0.5	0.0116745	-0.0477091	-0.024901	0.310128	-0.0806009	-0.0191193	0.00225223	-0.0188695	-0.00555497	-0.0635288	-0.0679222	-0.0826643	-0.0772347	-0.0588665	-0.0195472	0.020618	0.00963002	0.0426504	0.00963002	-0.0132635	0.0733551	0.0733551	-0.00205007	0.0599483	-0.0697557	-0.0305894	-0.0357066	-0.0214768	-0.0401116	-0.0708912	-0.118195	-0.0651085	-0.0937003	-0.0651085	-0.0176965	0.0319606	-0.0171838	-0.0157473	-0.0552818	-0.0821374	-0.119802	-0.0319264	-0.0384623	0.100631
PILA03	0.0919203	0.5		0.486659	0.5	0.0116745	-0.0477091	-0.024901	0.310128	-0.0806009	-0.0191193	0.00225223	-0.0188695	-0.00555497	-0.0635288	-0.0679222	-0.0826643	-0.0772347	-0.0588665	-0.0195472	0.020618	0.00963002	0.0426504	0.00963002	-0.0132635	0.0733551	0.0733551	-0.00205007	0.0599483	-0.0697557	-0.0305894	-0.0357066	-0.0214768	-0.0401116	-0.0708912	-0.118195	-0.0651085	-0.0937003	-0.0651085	-0.0176965	0.0319606	-0.0171838	-0.0157473	-0.0552818	-0.0821374	-0.119802	-0.0319264	-0.0384623	0.100631
PILA04	0.069309	0.486659	0.486659		0.486659	0.0176826	-0.0704519	-0.0170083	0.291988	-0.103606	-0.012879	0.00225223	-0.0127129	-0.0193043	-0.0566663	-0.0325159	-0.0524543	-0.0478089	-0.0504977	-0.0118039	0.0041736	0.0183354	0.0500778	0.0183354	-0.0379018	0.0505581	0.0505581	-0.0243845	0.0376005	-0.063796	-0.0240225	-0.0289291	-0.0141645	-0.054981	-0.0651145	-0.192562	-0.0792804	-0.0885445	-0.0792804	-0.00928231	0.0319606	-0.00901598	-0.00826973	-0.0502494	-0.0982273	-0.113638	-0.0319264	-0.0307916	0.0827583
PILA05	0.0919203	0.5	0.5	0.486659		0.0116745	-0.0477091	-0.024901	0.310128	-0.0806009	-0.0191193	0.00225223	-0.0188695	-0.00555497	-0.0635288	-0.0679222	-0.0826643	-0.0772347	-0.0588665	-0.0195472	0.020618	0.00963002	0.0426504	0.00963002	-0.0132635	0.0733551	0.0733551	-0.00205007	0.0599483	-0.0697557	-0.0305894	-0.0357066	-0.0214768	-0.0401116	-0.0708912	-0.118195	-0.0651085	-0.0937003	-0.0651085	-0.0176965	0.0319606	-0.0171838	-0.0157473	-0.0552818	-0.0821374	-0.119802	-0.0319264	-0.0384623	0.100631
PILB01	0.00839813	0.0116745	0.0116745	0.0176826	0.0116745		-0.0731692	0.262716	-0.021554	-0.060123	0.0207732	-0.0259912	0.0202973	0.0170268	-0.0486176	-0.0361349	-0.0459844	-0.0420384	-0.0514251	0.00517099	0.00765743	0.0350527	0.0455994	0.0350527	-0.0507346	-0.0210626	-0.0210626	-0.0381599	-0.0393081	0.0380064	0.0391655	0.0583133	0.0616354	0.0428922	-0.0333727	-0.0610937	-0.0399053	-0.0454625	-0.0399053	0.0241952	0.0773307	0.00321269	0.0028098	-0.0208135	0.0185752	-0.0628934	-0.0758328	0.0218835	-0.0572814
PILB02	-0.00840938	-0.0477091	-0.0477091	-0.0704519	-0.0477091	-0.0731692		-0.094972	0.0757391	0.24132	-0.082839	0.0774872	-0.0820125	-0.0649456	0.042494	0.0159195	0.0182919	0.0220091	0.068384	-0.0433645	-0.00763928	-0.0937421	-0.0785857	-0.0937421	0.0358392	0.0334468	0.0334468	0.0185763	0.0189228	-0.0749292	-0.0759727	-0.103523	-0.104698	-0.0366239	-0.0563313	-0.112943	-0.0515479	-0.0545776	-0.0515479	-0.0526537	-0.0952115	-0.0514164	-0.0760308	-0.0387897	-0.0891898	-0.0156628	0.0421254	-0.0882255	0.320389
PILB03	0.00814987	-0.024901	-0.024901	-0.0170083	-0.024901	0.262716	-0.094972		0.0164573	-0.0857542	0.0483686	-0.039085	0.0476894	0.0422666	-0.0723363	-0.0517574	-0.0684188	-0.0634511	-0.070922	-0.0484689	-0.0442746	0.00770061	-0.0249418	0.00770061	-0.0391363	-0.00145044	-0.00145044	-0.0252153	-0.0257994	0.0753074	0.0767613	0.121559	0.128511	0.08309	0.0159534	-0.0610937	-0.00132652	-0.00880169	-0.00132652	-0.0073091	0.0589658	-0.0353884	-0.0322608	-0.0239971	0.0445907	-0.094014	-0.124219	0.049845	0.0155769
PILB04	0.0973893	0.310128	0.310128	0.291988	0.310128	-0.021554	0.0757391	0.0164573		0.0390366	-0.00423759	0.0201591	-0.00419111	0.0118621	-0.0556707	-0.0582601	-0.0779327	-0.0723797	-0.0459303	-0.0721028	-0.0252802	-0.0388712	-0.0712325	-0.0388712	0.0438041	0.06604	0.06604	0.0506163	0.0516214	-0.0464268	0.000497286	-0.00135794	0.0179344	-0.011495	-0.0676985	-0.109455	-0.0623495	-0.096116	-0.0623495	-0.0699836	-0.0277729	-0.0682109	-0.0632439	-0.0501203	-0.0587973	-0.121453	-0.0897953	-0.0560658	0.0438464
PILB05	-0.017217	-0.0806009	-0.0806009	-0.103606	-0.0806009	-0.060123	0.24132	-0.0857542	0.0390366		-0.0726641	-0.0623181	-0.071708	-0.054127	0.179469	-0.0301022	0.176786	0.156085	0.225804	-0.0054997	0.030126	-0.0538209	-0.0446228	-0.0538209	-0.019265	-0.00724901	-0.00724901	-0.00710295	-0.00724901	-0.0950487	-0.0968375	-0.13985	-0.165408	-0.0756302	-0.0427364	-0.0132441	-0.0384738	-0.0226204	-0.0384738	-0.0300039	-0.0755172	-0.07579	-0.0982466	-0.0458694	-0.0805199	-0.00160837	0.0402204	-0.0865127	0.0954877
PILC02	-0.029438	-0.0191193	-0.0191193	-0.012879	-0.0191193	0.0207732	-0.082839	0.0483686	-0.00423759	-0.0726641		0.170627	0.430676	0.493351	-0.0733417	-0.0619981	0.0308578	-0.0654456	-0.0795326	-0.0437361	-0.0403089	-0.0352537	-0.0374018	-0.0352537	-0.0589832	-0.0525828	-0.0525828	-0.0389471	-0.0400285	-0.0647949	-0.0385066	0.0427647	-0.0447694	-0.0691661	-0.0538859	0.0688702	-0.0610038	0.0112776	-0.0610038	0.0395759	0.0672049	0.0380514	0.0177233	0.0224946	0.105555	0.0184027	0.0433377	0.0396837	-0.0662356
PILC03	0.00591857	0.00225223	0.00225223	0.00225223	0.00225223	-0.0259912	0.0774872	-0.039085	0.0201591	-0.0623181	0.170627		0.111882	0.170627	-0.0510679	-0.04957	0.0274643	-0.0510679	-0.066488	-0.0412076	-0.0256291	-0.0150763	-0.0201733	-0.0150763	-0.0247808	-0.0219195	-0.0219195	-0.0211897	-0.0219195	-0.0499	-0.0253681	-0.0359184	-0.031882	-0.0500706	-0.0526966	0.0660552	-0.0474914	0.00901741	-0.0474914	0.0508783	0.0417165	0.0464977	0.0169672	0.0174993	-0.0570898	-0.0759523	0.0367686	-0.0608318	0.0594681
PILC04	0.111416	-0.0188695	-0.0188695	-0.0127129	-0.0188695	0.0202973	-0.0820125	0.0476894	-0.00419111	-0.071708	0.430676	0.111882		0.424399	-0.0721998	-0.0611004	0.0303773	-0.0643874	-0.0785439	-0.0431007	-0.039716	0.0847625	-0.0367394	0.0847625	-0.0583925	-0.0520857	-0.0520857	-0.0385575	-0.0396389	-0.0636226	-0.0378278	0.0420495	-0.0439689	-0.0679103	-0.0528784	0.0688702	-0.0597596	0.0110526	-0.0597596	-0.0502313	-0.0631987	-0.0482708	-0.0585885	-0.0282638	0.103776	0.0181126	0.0425893	0.0391189	-0.0654092
PILC05	-0.0134566	-0.00555497	-0.00555497	-0.0193043	-0.00555497	0.0170268	-0.0649456	0.0422666	0.0118621	-0.054127	0.493351	0.170627	0.424399		-0.0784147	-0.0875678	0.00871785	-0.0863897	-0.0859986	-0.0493185	-0.0281784	-0.0415435	-0.0419428	-0.0415435	-0.0396528	-0.0337895	-0.0337895	-0.0212102	-0.0218006	-0.0691118	-0.0430651	0.0376097	-0.0496443	-0.059159	-0.0580936	0.0828668	-0.0520687	0.0070522	-0.0520687	0.0330747	0.0672049	0.0317966	0.0122187	0.0187538	0.115578	0.013047	0.0433377	0.0336891	-0.0518969
PILD01	-0.0443914	-0.0635288	-0.0635288	-0.0566663	-0.0635288	-0.0486176	0.042494	-0.0723363	-0.0556707	0.179469	-0.0733417	-0.0510679	-0.0721998	-0.0784147		0.22533	0.354851	0.490778	0.314799	-0.0701983	-0.0660344	-0.0814339	-0.0629785	-0.0814339	-0.0658614	-0.0634852	-0.0634852	-0.0706869	-0.0724259	-0.0552656	-0.056442	-0.0102366	0.0176016	-0.0478646	0.0358602	-0.141082	0.138214	0.0713608	0.0555527	-0.0657089	-0.0864872	-0.0635423	-0.0574718	-0.0414324	-0.0212729	0.049641	-0.00107539	-0.0819079	-0.0296659
PILD02	-0.0447994	-0.0679222	-0.0679222	-0.0325159	-0.0679222	-0.0361349	0.0159195	-0.0517574	-0.0582601	-0.0301022	-0.0619981	-0.04957	-0.0611004	-0.0875678	0.22533		0.197291	0.249259	0.370234	-0.0502827	-0.069839	-0.0642859	-0.0486426	-0.0642859	-0.0787263	-0.0636002	-0.0636002	-0.0720745	-0.0738276	-0.040237	-0.040237	0.015399	0.0205511	-0.0526265	0.122097	0.149932	0.0923504	-0.0581063	0.0923504	-0.076751	-0.0857181	-0.0743568	-0.0676999	-0.0504666	-0.0215233	0.0607685	-0.00112974	-0.0719944	-0.0765947
PILD03	-0.0690498	-0.0826643	-0.0826643	-0.0524543	-0.0826643	-0.0459844	0.0182919	-0.0684188	-0.0779327	0.176786	0.0308578	0.0274643	0.0303773	0.00871785	0.354851	0.197291		0.369585	0.319142	-0.0508531	-0.0679581	-0.0739353	-0.0571791	-0.0739353	-0.104119	-0.0888723	-0.0888723	-0.0948278	-0.0971607	-0.0625245	-0.0638555	-0.0317953	-0.0109079	-0.0857246	0.0389505	0.090514	0.00555228	0.0520276	-0.0771083	-0.0615473	-0.0931646	-0.0595179	-0.0538318	-0.0388081	-0.0340482	0.0560216	-0.000932011	-0.0622243	-0.0495683
PILD04	-0.062445	-0.0772347	-0.0772347	-0.0478089	-0.0772347	-0.0420384	0.0220091	-0.0634511	-0.0723797	0.156085	-0.0654456	-0.0510679	-0.0643874	-0.0863897	0.490778	0.249259	0.369585		0.314354	-0.0615148	-0.0779692	-0.0719687	-0.0552126	-0.0719687	-0.0883242	-0.0827781	-0.0827781	-0.0887313	-0.0909613	-0.0478315	-0.0488867	-0.00402319	0.0245099	-0.0577821	0.0399212	-0.145998	0.122359	0.0737251	0.0428831	-0.0566826	-0.0864872	-0.0547624	-0.049382	-0.0351663	-0.0329239	0.0542708	-0.00107539	-0.0728042	-0.0449393
PILD05	-0.0327174	-0.0588665	-0.0588665	-0.0504977	-0.0588665	-0.0514251	0.068384	-0.070922	-0.0459303	0.225804	-0.0795326	-0.066488	-0.0785439	-0.0859986	0.314799	0.370234	0.319142	0.314354		-0.0691304	-0.0644091	-0.0961563	-0.0777009	-0.0961563	-0.0687536	-0.0515086	-0.0515086	-0.0610842	-0.0623981	-0.068411	-0.0695875	-0.01252	0.0187224	-0.0592832	-0.0529991	-0.141082	-0.0686291	-0.0509142	-0.0686291	-0.0614707	-0.0796098	-0.0597552	-0.0549483	-0.0422477	-0.0260475	0.0601862	-0.00112974	-0.0826647	-0.018111
PILE01	-0.0815255	-0.0195472	-0.0195472	-0.0118039	-0.0195472	0.00517099	-0.0433645	-0.0484689	-0.0721028	-0.0054997	-0.0437361	-0.0412076	-0.0431007	-0.0493185	-0.0701983	-0.0502827	-0.0508531	-0.0615148	-0.0691304		0.468361	0.222997	0.452026	0.222997	-0.0136643	-0.0210625	-0.0210625	0.00517084	0.00529305	-0.0435472	-0.0444154	-0.0500537	-0.0617686	-0.0494953	-0.0222918	-0.00441297	-0.0366384	-0.031579	-0.0366384	0.0727438	0.0488786	0.0428816	0.018636	-0.00973791	-0.035899	-0.0310413	-0.0705897	-0.0230176	-0.0530761
PILE02	-0.0135134	0.020618	0.020618	0.0041736	0.020618	0.00765743	-0.00763928	-0.0442746	-0.0252802	0.030126	-0.0403089	-0.0256291	-0.039716	-0.0281784	-0.0660344	-0.069839	-0.0679581	-0.0779692	-0.0644091	0.468361		0.236724	0.459137	0.236724	-0.0200752	0.031607	0.031607	0.0551585	0.0564716	-0.0745688	-0.0760731	-0.0733796	-0.0950894	-0.0616752	-0.0278885	0.025671	-0.0245527	-0.0367625	-0.0245527	0.03126	0.0488786	0.00294768	-0.0174693	-0.0359528	-0.0490223	-0.0658234	-0.0705897	-0.0609017	-0.0232893
PILE03	0.136036	0.00963002	0.00963002	0.0183354	0.00963002	0.0350527	-0.0937421	0.00770061	-0.0388712	-0.0538209	-0.0352537	-0.0150763	0.0847625	-0.0415435	-0.0814339	-0.0642859	-0.0739353	-0.0719687	-0.0961563	0.222997	0.236724		0.306453	0.5	-0.0439739	0.0266088	0.0266088	0.0523731	0.0535324	-0.0547782	-0.0557629	-0.0190386	-0.0694612	-0.0613746	-0.050702	-0.00437404	-0.0540648	-0.0485298	-0.0540648	0.0729756	0.0920946	0.0408769	0.0151565	-0.015009	-0.046414	-0.0592779	-0.108208	-0.0710412	-0.0787544
PILE04	-0.047615	0.0426504	0.0426504	0.0500778	0.0426504	0.0455994	-0.0785857	-0.0249418	-0.0712325	-0.0446228	-0.0374018	-0.0201733	-0.0367394	-0.0419428	-0.0629785	-0.0486426	-0.0571791	-0.0552126	-0.0777009	0.452026	0.459137	0.306453		0.306453	-0.0593326	-4.69849e-05	-4.69849e-05	0.0225344	0.0231297	-0.0532577	-0.0545371	-0.0408779	-0.07764	-0.058114	-0.0376478	-0.00437404	-0.0393113	-0.0354756	-0.0393113	0.0933191	0.121674	0.0661185	0.0418659	-0.0204523	-0.048388	-0.0457236	-0.0856239	-0.0712764	-0.063598
PILE05	0.136036	0.00963002	0.00963002	0.0183354	0.00963002	0.0350527	-0.0937421	0.00770061	-0.0388712	-0.0538209	-0.0352537	-0.0150763	0.0847625	-0.0415435	-0.0814339	-0.0642859	-0.0739353	-0.0719687	-0.0961563	0.222997	0.236724	0.5	0.306453		-0.0439739	0.0266088	0.0266088	0.0523731	0.0535324	-0.0547782	-0.0557629	-0.0190386	-0.0694612	-0.0613746	-0.050702	-0.00437404	-0.0540648	-0.0485298	-0.0540648	0.0729756	0.0920946	0.0408769	0.0151565	-0.015009	-0.046414	-0.0592779	-0.108208	-0.0710412	-0.0787544
PILF01	0.00405612	-0.0132635	-0.0132635	-0.0379018	-0.0132635	-0.0507346	0.0358392	-0.0391363	0.0438041	-0.019265	-0.0589832	-0.0247808	-0.0583925	-0.0396528	-0.0658614	-0.0787263	-0.104119	-0.0883242	-0.0687536	-0.0136643	-0.0200752	-0.0439739	-0.0593326	-0.0439739		0.369259	0.369259	0.43728	0.346819	0.0578919	0.0578919	0.00512588	0.0133656	0.0303258	-0.076355	-0.10832	-0.0551809	-0.100653	-0.0551809	-0.0166154	-0.0539058	0.0633663	0.0289937	0.0482046	0.0494407	0.00241336	0.0145761	0.0465142	-0.000723468
PILF02	0.0295296	0.0733551	0.0733551	0.0505581	0.0733551	-0.0210626	0.0334468	-0.00145044	0.06604	-0.00724901	-0.0525828	-0.0219195	-0.0520857	-0.0337895	-0.0634852	-0.0636002	-0.0888723	-0.0827781	-0.0515086	-0.0210625	0.031607	0.0266088	-4.69849e-05	0.0266088	0.369259		0.5	0.392841	0.476116	-0.0487891	-0.0494342	-0.0198036	-0.0284382	-0.00850474	-0.0782951	-0.118195	-0.0725984	-0.111726	-0.0725984	-0.0408848	-0.0240152	-0.0399647	-0.0668311	-0.0305754	-0.0625117	-0.109559	-0.00761098	-0.0283755	0.00551415
PILF03	0.0295296	0.0733551	0.0733551	0.0505581	0.0733551	-0.0210626	0.0334468	-0.00145044	0.06604	-0.00724901	-0.0525828	-0.0219195	-0.0520857	-0.0337895	-0.0634852	-0.0636002	-0.0888723	-0.0827781	-0.0515086	-0.0210625	0.031607	0.0266088	-4.69849e-05	0.0266088	0.369259	0.5		0.392841	0.476116	-0.0487891	-0.0494342	-0.0198036	-0.0284382	-0.00850474	-0.0782951	-0.118195	-0.0725984	-0.111726	-0.0725984	-0.0408848	-0.0240152	-0.0399647	-0.0668311	-0.0305754	-0.0625117	-0.109559	-0.00761098	-0.0283755	0.00551415
PILF04	-0.0287568	-0.00205007	-0.00205007	-0.0243845	-0.00205007	-0.0381599	0.0185763	-0.0252153	0.0506163	-0.00710295	-0.0389471	-0.0211897	-0.0385575	-0.0212102	-0.0706869	-0.0720745	-0.0948278	-0.0887313	-0.0610842	0.00517084	0.0551585	0.0523731	0.0225344	0.0523731	0.43728	0.392841	0.392841		0.417607	-0.00389372	-0.00394809	-0.0187939	-0.0492052	-0.0286729	-0.052131	-0.0399193	-0.047531	-0.0842896	-0.047531	-0.0256274	-0.023434	0.0490016	0.0176783	0.0369402	0.0177205	-0.0241964	0.0145761	0.0129062	-0.0064982
PILF05	-0.0293947	0.0599483	0.0599483	0.0376005	0.0599483	-0.0393081	0.0189228	-0.0257994	0.0516214	-0.00724901	-0.0400285	-0.0219195	-0.0396389	-0.0218006	-0.0724259	-0.0738276	-0.0971607	-0.0909613	-0.0623981	0.00529305	0.0564716	0.0535324	0.0231297	0.0535324	0.346819	0.476116	0.476116	0.417607		-0.0686458	-0.0695795	-0.0192751	-0.0505547	-0.0294405	-0.0535484	-0.0437962	-0.0488823	-0.0866598	-0.0488823	-0.0261961	-0.0240152	-0.0255926	-0.052596	-0.0194331	-0.0489399	-0.094389	-0.00761098	-0.00154008	-0.00663829
PILG01	-0.0630045	-0.0697557	-0.0697557	-0.063796	-0.0697557	0.0380064	-0.0749292	0.0753074	-0.0464268	-0.0950487	-0.0647949	-0.0499	-0.0636226	-0.0691118	-0.0552656	-0.040237	-0.0625245	-0.0478315	-0.068411	-0.0435472	-0.0745688	-0.0547782	-0.0532577	-0.0547782	0.0578919	-0.0487891	-0.0487891	-0.00389372	-0.0686458		0.4584	0.263085	0.39129	0.468833	-0.0579738	-0.0782791	-0.0578995	0.00731203	0.012807	-0.0305782	0.1351	0.0174814	0.108008	0.0106954	0.00804863	0.000514561	0.0123141	-0.00265782	-0.0752099
PILG02	-0.0145267	-0.0305894	-0.0305894	-0.0240225	-0.0305894	0.0391655	-0.0759727	0.0767613	0.000497286	-0.0968375	-0.0385066	-0.0253681	-0.0378278	-0.0430651	-0.056442	-0.040237	-0.0638555	-0.0488867	-0.0695875	-0.0444154	-0.0760731	-0.0557629	-0.0545371	-0.0557629	0.0578919	-0.0494342	-0.0494342	-0.00394809	-0.0695795	0.4584		0.211209	0.39129	0.426687	-0.0594388	-0.0782791	-0.0594858	0.00750837	0.0131578	-0.03113	0.140401	0.0178088	0.110273	0.0110229	0.00823319	0.000525644	0.0123141	-0.00270978	-0.0765077
PILG03	-0.059811	-0.0357066	-0.0357066	-0.0289291	-0.0357066	0.0583133	-0.103523	0.121559	-0.00135794	-0.13985	0.0427647	-0.0359184	0.0420495	0.0376097	-0.0102366	0.015399	-0.0317953	-0.00402319	-0.01252	-0.0500537	-0.0733796	-0.0190386	-0.0408779	-0.0190386	0.00512588	-0.0198036	-0.0198036	-0.0187939	-0.0192751	0.263085	0.211209		0.346103	0.2811	-0.061615	-0.0900308	-0.061985	-0.0805166	-0.061985	0.00110167	0.0130612	0.00106345	0.000956352	0.000673394	0.0750343	0.056359	-0.110296	-0.0483288	-0.0843839
PILG04	-0.0231333	-0.0214768	-0.0214768	-0.0141645	-0.0214768	0.0616354	-0.104698	0.128511	0.0179344	-0.165408	-0.0447694	-0.031882	-0.0439689	-0.0496443	0.0176016	0.0205511	-0.0109079	0.0245099	0.0187224	-0.0617686	-0.0950894	-0.0694612	-0.07764	-0.0694612	0.0133656	-0.0284382	-0.0284382	-0.0492052	-0.0505547	0.39129	0.39129	0.346103		0.409692	-0.0537236	-0.0786299	-0.0592109	-0.0830012	-0.0592109	-6.42948e-07	0.012941	-6.19581e-07	-5.54608e-07	-3.86411e-07	-0.0353602	-0.0651574	-0.110296	-0.0355611	-0.0726419
PILG05	-0.0266404	-0.0401116	-0.0401116	-0.054981	-0.0401116	0.0428922	-0.0366239	0.08309	-0.011495	-0.0756302	-0.0691661	-0.0500706	-0.0679103	-0.059159	-0.0478646	-0.0526265	-0.0857246	-0.0577821	-0.0592832	-0.0494953	-0.0616752	-0.0613746	-0.058114	-0.0613746	0.0303258	-0.00850474	-0.00850474	-0.0286729	-0.0294405	0.468833	0.426687	0.2811	0.409692		-0.0516769	-0.059581	-0.0383181	0.00278356	0.0321206	-0.0219596	0.160309	-0.0211529	0.0732293	-0.0129204	-0.019046	-0.0458054	-0.0809464	-0.0536861	-0.044245
PILH01	-0.0573253	-0.0708912	-0.0708912	-0.0651145	-0.0708912	-0.0333727	-0.0563313	0.0159534	-0.0676985	-0.0427364	-0.0538859	-0.0526966	-0.0528784	-0.0580936	0.0358602	0.122097	0.0389505	0.0399212	-0.0529991	-0.0222918	-0.0278885	-0.050702	-0.0376478	-0.050702	-0.076355	-0.0782951	-0.0782951	-0.052131	-0.0535484	-0.0579738	-0.0594388	-0.061615	-0.0537236	-0.0516769		0.410492	0.447811	0.281809	0.37949	-0.0404061	-0.0357323	-0.0618199	-0.0550755	-0.0372558	-0.0178168	-0.013518	0.0426118	0.0117164	0.0181799
PILH02	-0.0702515	-0.118195	-0.118195	-0.192562	-0.118195	-0.0610937	-0.112943	-0.0610937	-0.109455	-0.0132441	0.0688702	0.0660552	0.0688702	0.0828668	-0.141082	0.149932	0.090514	-0.145998	-0.141082	-0.00441297	0.025671	-0.00437404	-0.00437404	-0.00437404	-0.10832	-0.118195	-0.118195	-0.0399193	-0.0437962	-0.0782791	-0.0782791	-0.0900308	-0.0786299	-0.059581	0.410492		0.424111	0.373798	0.424111	-0.031428	0.0787494	-0.0668729	-0.0668729	-0.0668729	-0.0383458	-0.0680185	-0.108301	-0.0471859	-0.112943
PILH03	-0.0511723	-0.0651085	-0.0651085	-0.0792804	-0.0651085	-0.0399053	-0.0515479	-0.00132652	-0.0623495	-0.0384738	-0.0610038	-0.0474914	-0.0597596	-0.0520687	0.138214	0.0923504	0.00555228	0.122359	-0.0686291	-0.0366384	-0.0245527	-0.0540648	-0.0393113	-0.0540648	-0.0551809	-0.0725984	-0.0725984	-0.047531	-0.0488823	-0.0578995	-0.0594858	-0.061985	-0.0592109	-0.0383181	0.447811	0.424111		0.338625	0.437632	-0.055666	-0.0495953	-0.0750313	-0.066333	-0.0433508	-0.00643748	-0.0177091	0.0426118	-0.00509021	0.0190469
PILH04	-0.0864866	-0.0937003	-0.0937003	-0.0885445	-0.0937003	-0.0454625	-0.0545776	-0.00880169	-0.096116	-0.0226204	0.0112776	0.00901741	0.0110526	0.0070522	0.0713608	-0.0581063	0.0520276	0.0737251	-0.0509142	-0.031579	-0.0367625	-0.0485298	-0.0354756	-0.0485298	-0.100653	-0.111726	-0.111726	-0.0842896	-0.0866598	0.00731203	0.00750837	-0.0805166	-0.0830012	0.00278356	0.281809	0.373798	0.338625		0.402431	-0.038749	0.0751631	-0.059135	0.0331075	-0.0345385	-0.0168369	0.00845797	0.0366968	0.000601361	0.0173478
PILH05	-0.0511723	-0.0651085	-0.0651085	-0.0792804	-0.0651085	-0.0399053	-0.0515479	-0.00132652	-0.0623495	-0.0384738	-0.0610038	-0.0474914	-0.0597596	-0.0520687	0.0555527	0.0923504	-0.0771083	0.0428831	-0.0686291	-0.0366384	-0.0245527	-0.0540648	-0.0393113	-0.0540648	-0.0551809	-0.0725984	-0.0725984	-0.047531	-0.0488823	0.012807	0.0131578	-0.061985	-0.0592109	0.0321206	0.37949	0.424111	0.437632	0.402431		-0.055666	0.1004	-0.0750313	0.0177178	-0.0433508	-0.00643748	-0.0177091	0.0426118	-0.00509021	0.0190469
PILI01	-0.0677147	-0.0176965	-0.0176965	-0.00928231	-0.0176965	0.0241952	-0.0526537	-0.0073091	-0.0699836	-0.0300039	0.0395759	0.0508783	-0.0502313	0.0330747	-0.0657089	-0.076751	-0.0615473	-0.0566826	-0.0614707	0.0727438	0.03126	0.0729756	0.0933191	0.0729756	-0.0166154	-0.0408848	-0.0408848	-0.0256274	-0.0261961	-0.0305782	-0.03113	0.00110167	-6.42948e-07	-0.0219596	-0.0404061	-0.031428	-0.055666	-0.038749	-0.055666		0.371484	0.455608	0.39525	0.273483	-0.046176	-0.0286997	-0.145396	-0.0428489	-0.0442138
PILI02	-0.0114409	0.0319606	0.0319606	0.0319606	0.0319606	0.0773307	-0.0952115	0.0589658	-0.0277729	-0.0755172	0.0672049	0.0417165	-0.0631987	0.0672049	-0.0864872	-0.0857181	-0.0931646	-0.0864872	-0.0796098	0.0488786	0.0488786	0.0920946	0.121674	0.0920946	-0.0539058	-0.0240152	-0.0240152	-0.023434	-0.0240152	0.1351	0.140401	0.0130612	0.012941	0.160309	-0.0357323	0.0787494	-0.0495953	0.0751631	0.1004	0.371484		0.291898	0.435185	0.101562	-0.0642658	-0.0885596	-0.115857	-0.0808214	-0.0801919
PILI03	-0.100331	-0.0171838	-0.0171838	-0.00901598	-0.0171838	0.00321269	-0.0514164	-0.0353884	-0.0682109	-0.07579	0.0380514	0.0464977	-0.0482708	0.0317966	-0.0635423	-0.0743568	-0.0595179	-0.0547624	-0.0597552	0.0428816	0.00294768	0.0408769	0.0661185	0.0408769	0.0633663	-0.0399647	-0.0399647	0.0490016	-0.0255926	0.0174814	0.0178088	0.00106345	-6.19581e-07	-0.0211529	-0.0618199	-0.0668729	-0.0750313	-0.059135	-0.0750313	0.455608	0.291898		0.435364	0.301512	0.00484153	0.0241392	-0.0182052	0.0145036	-0.0429765
PILI04	-0.100331	-0.0157473	-0.0157473	-0.00826973	-0.0157473	0.0028098	-0.0760308	-0.0322608	-0.0632439	-0.0982466	0.0177233	0.0169672	-0.0585885	0.0122187	-0.0574718	-0.0676999	-0.0538318	-0.049382	-0.0549483	0.018636	-0.0174693	0.0151565	0.0418659	0.0151565	0.0289937	-0.0668311	-0.0668311	0.0176783	-0.052596	0.108008	0.110273	0.000956352	-5.54608e-07	0.0732293	-0.0550755	-0.0668729	-0.066333	0.0331075	0.0177178	0.39525	0.435185	0.435364		0.249479	0.00435129	0.0218116	-0.0150255	0.0132086	-0.0626482
PILI05	-0.0722471	-0.0552818	-0.0552818	-0.0502494	-0.0552818	-0.0208135	-0.0387897	-0.0239971	-0.0501203	-0.0458694	0.0224946	0.0174993	-0.0282638	0.0187538	-0.0414324	-0.0504666	-0.0388081	-0.0351663	-0.0422477	-0.00973791	-0.0359528	-0.015009	-0.0204523	-0.015009	0.0482046	-0.0305754	-0.0305754	0.0369402	-0.0194331	0.0106954	0.0110229	0.000673394	-3.86411e-07	-0.0129204	-0.0372558	-0.0668729	-0.0433508	-0.0345385	-0.0433508	0.273483	0.101562	0.301512	0.249479		0.00305601	0.0156619	-0.0102624	0.00978699	-0.0303499
PILL02	-0.0103208	-0.0821374	-0.0821374	-0.0982273	-0.0821374	0.0185752	-0.0891898	0.0445907	-0.0587973	-0.0805199	0.105555	-0.0570898	0.103776	0.115578	-0.0212729	-0.0215233	-0.0340482	-0.0329239	-0.0260475	-0.035899	-0.0490223	-0.046414	-0.048388	-0.046414	0.0494407	-0.0625117	-0.0625117	0.0177205	-0.0489399	0.00804863	0.00823319	0.0750343	-0.0353602	-0.019046	-0.0178168	-0.0383458	-0.00643748	-0.0168369	-0.00643748	-0.046176	-0.0642658	0.00484153	0.00435129	0.00305601		0.405435	0.148011	0.365456	-0.0880805
PILL03	-0.0303448	-0.119802	-0.119802	-0.113638	-0.119802	-0.0628934	-0.0156628	-0.094014	-0.121453	-0.00160837	0.0184027	-0.0759523	0.0181126	0.013047	0.049641	0.0607685	0.0560216	0.0542708	0.0601862	-0.0310413	-0.0658234	-0.0592779	-0.0457236	-0.0592779	0.00241336	-0.109559	-0.109559	-0.0241964	-0.094389	0.000514561	0.000525644	0.056359	-0.0651574	-0.0458054	-0.013518	-0.0680185	-0.0177091	0.00845797	-0.0177091	-0.0286997	-0.0885596	0.0241392	0.0218116	0.0156619	0.405435		0.225708	0.261977	-0.0769206
PILL04	-0.108968	-0.0319264	-0.0319264	-0.0319264	-0.0319264	-0.0758328	0.0421254	-0.124219	-0.0897953	0.0402204	0.0433377	0.0367686	0.0425893	0.0433377	-0.00107539	-0.00112974	-0.000932011	-0.00107539	-0.00112974	-0.0705897	-0.0705897	-0.108208	-0.0856239	-0.108208	0.0145761	-0.00761098	-0.00761098	0.0145761	-0.00761098	0.0123141	0.0123141	-0.110296	-0.110296	-0.0809464	0.0426118	-0.108301	0.0426118	0.0366968	0.0426118	-0.145396	-0.115857	-0.0182052	-0.0150255	-0.0102624	0.148011	0.225708		0.25003	-0.0926742
PILL05	-0.0144939	-0.0384623	-0.0384623	-0.0307916	-0.0384623	0.0218835	-0.0882255	0.049845	-0.0560658	-0.0865127	0.0396837	-0.0608318	0.0391189	0.0336891	-0.0819079	-0.0719944	-0.0622243	-0.0728042	-0.0826647	-0.0230176	-0.0609017	-0.0710412	-0.0712764	-0.0710412	0.0465142	-0.0283755	-0.0283755	0.0129062	-0.00154008	-0.00265782	-0.00270978	-0.0483288	-0.0355611	-0.0536861	0.0117164	-0.0471859	-0.00509021	0.000601361	-0.00509021	-0.0428489	-0.0808214	0.0145036	0.0132086	0.00978699	0.365456	0.261977	0.25003		-0.0907118
PILM01	-0.00777519	0.100631	0.100631	0.0827583	0.100631	-0.0572814	0.320389	0.0155769	0.0438464	0.0954877	-0.0662356	0.0594681	-0.0654092	-0.0518969	-0.0296659	-0.0765947	-0.0495683	-0.0449393	-0.018111	-0.0530761	-0.0232893	-0.0787544	-0.063598	-0.0787544	-0.000723468	0.00551415	0.00551415	-0.0064982	-0.00663829	-0.0752099	-0.0765077	-0.0843839	-0.0726419	-0.044245	0.0181799	-0.112943	0.0190469	0.0173478	0.0190469	-0.0442138	-0.0801919	-0.0429765	-0.0626482	-0.0303499	-0.0880805	-0.0769206	-0.0926742	-0.0907118
PILM02	0.0086091	-0.0701801	-0.0701801	-0.0926804	-0.0701801	-0.0610745	0.246832	-0.0797641	0.0482521	0.5	-0.0808316	-0.0623181	-0.0800052	-0.063368	0.184353	-0.0169195	0.181718	0.161221	0.230779	-0.00752563	0.0272053	-0.0545784	-0.0455801	-0.0545784	-0.00393739	0.00397066	0.00397066	-0.00957018	-0.0097516	-0.0925273	-0.0938467	-0.141619	-0.159155	-0.0743831	-0.0437098	-0.0176901	-0.0394876	-0.0239723	-0.0394876	-0.0377541	-0.0755172	-0.0732114	-0.0956587	-0.0548684	-0.0871879	-0.015324	0.0402204	-0.0864268	0.102893
PILM03	-0.00777519	0.100631	0.100631	0.0827583	0.100631	-0.0572814	0.320389	0.0155769	0.0438464	0.0954877	-0.0662356	0.0594681	-0.0654092	-0.0518969	-0.0296659	-0.0765947	-0.0495683	-0.0449393	-0.018111	-0.0530761	-0.0232893	-0.0787544	-0.063598	-0.0787544	-0.000723468	0.00551415	0.00551415	-0.0064982	-0.00663829	-0.0752099	-0.0765077	-0.0843839	-0.0726419	-0.044245	0.0181799	-0.112943	0.0190469	0.0173478	0.0190469	-0.0442138	-0.0801919	-0.0429765	-0.0626482	-0.0303499	-0.0880805	-0.0769206	-0.0926742	-0.0907118	0.5
PILM04	0.00799205	0.0795948	0.0795948	0.061766	0.0795948	-0.0482155	0.292852	0.0265182	0.0208026	0.133184	-0.0651549	0.0583154	-0.0643284	-0.0510475	-0.0466891	-0.0985683	-0.0488714	-0.0612776	-0.0384169	-0.0231708	0.00596148	-0.0461768	-0.0371786	-0.0461768	-0.0306785	-0.0198826	-0.0198826	-0.0306679	-0.0313358	-0.0897778	-0.0913514	-0.116333	-0.112657	-0.0749547	0.0270336	-0.0176901	0.0273662	0.0405765	0.0273662	-0.0319273	-0.0641252	-0.0616349	-0.0794153	-0.0432918	-0.0867734	-0.0758297	-0.0908059	-0.0895141	0.473529
PILM05	0.163884	-0.0642213	-0.0642213	-0.110731	-0.0642213	-0.0574751	0.312657	-0.0765218	0.0933015	0.384735	-0.0456838	0.00757342	-0.0456838	-0.0152691	-0.0492622	-0.142155	-0.0764742	-0.0847483	-0.0515705	0.0270179	0.0831837	0.0684679	0.050535	0.0684679	0.0376173	0.0850614	0.0850614	0.046301	0.0488784	-0.143731	-0.143731	-0.17261	-0.149068	-0.111384	-0.0850038	-0.0176901	-0.0530597	-0.0239588	-0.0530597	0.054746	-0.0558079	-0.0104567	-0.104199	-0.0104567	-0.132328	-0.106491	-0.144849	-0.16534	0.251674
PILN01	-0.0825936	-0.107198	-0.107198	-0.100395	-0.107198	-0.0490809	-0.02874	-0.0732124	-0.0873051	0.0486452	-0.0529384	-0.0564021	-0.0520803	-0.0583237	0.0222853	0.117134	0.0252075	0.029461	0.14754	0.0277862	-0.00929022	-0.0380502	-0.0280529	-0.0380502	-0.0203415	-0.0651347	-0.0651347	-0.0490314	-0.0503049	-0.0320502	-0.0320502	-0.0623431	-0.0585467	-0.0380642	-0.0209864	-0.0239883	-0.0272375	-0.0215699	-0.0272375	-0.0121005	-0.071935	-0.038893	-0.0550252	-0.0252788	0.0387068	0.0492564	-0.0655507	-0.0220818	-0.0618818
PILN02	-0.0887619	-0.0909913	-0.0909913	-0.0650885	-0.0909913	-0.0282717	-0.103816	-0.0310169	-0.0732051	-0.0647275	-0.0434053	-0.0521136	-0.0425773	-0.0611631	-0.00831227	0.118875	0.0241553	0.0136415	0.086752	-0.00632501	-0.0545193	-0.0444148	-0.0445135	-0.0444148	-0.0636293	-0.106509	-0.106509	-0.0898491	-0.0923178	-0.0314561	-0.032266	-0.0322786	-0.0194408	-0.050665	-0.0242947	-0.0398116	-0.04722	-0.0306238	-0.04722	-0.0131788	-0.0340505	-0.0352827	-0.0313784	-0.0210625	0.0946425	0.110136	-0.079743	0.0920029	-0.09746
PILN03	-0.0925758	-0.0678381	-0.0678381	-0.0328595	-0.0678381	-0.0532115	-0.0970028	-0.0511075	-0.107481	-0.0491973	-0.0480637	-0.0655935	-0.0472304	-0.0685165	-0.0662104	-0.0203823	-0.0237416	-0.0350267	-0.0691457	0.0183118	-0.0688801	-0.0472367	-0.0454118	-0.0472367	-0.0670614	-0.0577974	-0.0577974	-0.0973739	-0.0435864	0.0248561	-0.0375083	0.0131376	-0.0352989	0.00110053	-0.0146408	-0.0415307	-0.0441909	-0.0233213	-0.0441909	-0.0121533	-0.0496764	-0.037135	-0.037135	-0.0230427	-0.0546281	-0.0332099	0.0462231	0.0277829	-0.107383
PILN04	-0.00774173	0.0297969	0.0297969	0.0182164	0.0297969	-0.0281724	-0.00492353	-0.050997	-0.0285084	-0.00221913	-0.0325914	-0.0384543	-0.0318106	-0.0250585	-0.0125976	-0.0112747	-0.00553551	-0.0212868	0.00535042	-0.014838	-0.0176536	-0.0645394	-0.0450167	-0.0645394	0.00518818	0.0833129	0.0833129	-0.027322	0.0621514	-0.0333283	-0.0343872	-0.0125428	0.00285777	-0.0251398	-0.0428849	-0.0398024	-0.0436241	-0.0519798	-0.0436241	-0.0368935	-0.0741738	-0.0352678	-0.0444033	-0.0186785	-0.0373934	-0.0499871	0.058247	0.0210625	-0.0161948
PILN05	-0.0784196	-0.0467042	-0.0467042	-0.0413874	-0.0467042	-0.0325756	-0.0941701	-0.0433174	-0.0654457	-0.0556004	-0.0481215	-0.0388282	-0.0470568	-0.0516215	-0.0634403	0.0219814	-0.0585836	-0.0561775	-0.00400803	-0.0205095	-0.0473414	-0.0461973	-0.043128	-0.0461973	-0.0449767	-0.0486257	-0.0486257	-0.0811886	-0.0367615	-0.0315276	-0.0324588	-0.0329299	-0.0263049	-0.0354892	-0.0322794	-0.0251761	-0.0328234	-0.0299732	-0.0328234	-0.0285936	-0.0441478	-0.0478096	-0.0419513	-0.0264729	0.124552	0.127274	-0.006517	0.193474	-0.0870256
PILP03	0.119618	0.0114642	0.0114642	-0.000719136	0.0114642	-0.0218268	3.21801e-06	-0.0385951	0.0210373	-0.00665755	-0.0412619	-0.023083	-0.0403155	-0.0333601	-0.0508498	-0.0561154	-0.0521929	-0.0582698	-0.0543176	-0.0361702	-0.00982257	-0.01701	-0.012003	-0.01701	-0.0490035	0.0405132	0.0405132	-0.0150363	0.0305682	-0.0481535	-0.0496236	-0.0499615	-0.0535861	-0.0395795	-0.0142667	-0.0882582	-0.0118936	-0.0196962	-0.0118936	-0.065392	-0.0503131	-0.0625885	-0.0547336	-0.0339795	0.0411435	0.0345532	0.0588288	0.0699789	2.51889e-06
PILP04	-0.0874716	-0.0911735	-0.0911735	-0.0814356	-0.0911735	-0.051323	0.0856743	-0.0427077	0.0540475	0.136467	-0.0400563	-0.0682694	-0.0396513	-0.0482085	-0.0905197	-0.0643927	-0.0469466	-0.0794401	-0.064458	0.0715939	0.0204096	-0.0240275	-0.0412364	-0.0240275	0.0236934	-0.0211731	-0.0211731	0.011328	0.0115412	-0.0479839	-0.0486609	-0.0659062	-0.044281	-0.0564719	0.00144419	-0.00382241	-0.0362677	-0.028506	-0.0362677	0.0313661	-0.0271978	-0.0060694	-0.0334058	-0.00456233	-0.0358539	-0.0504952	-0.0963133	0.0317273	0.0292649
PILP05	0.0439624	-0.00523207	-0.00523207	-0.0173577	-0.00523207	-0.03284	0.112186	-0.0593141	0.000623263	-0.0203421	-0.0415789	0.0270508	-0.0405869	-0.0339646	-0.0543394	-0.0620469	-0.0640299	-0.0612426	-0.0704173	-0.0315011	-0.00593033	-0.00212303	-0.00148244	-0.00212303	-0.0580573	0.0162554	0.0162554	-0.00916882	0.0357887	-0.0555581	-0.0573167	-0.048341	-0.0637726	-0.0472428	-0.0110191	-0.0338708	-0.00290076	-0.0101732	-0.00290076	-0.0668461	-0.0635698	-0.0639082	-0.0556763	-0.0339264	0.0451591	0.0393064	0.0588288	0.0718475	0.0873599
PILQ01	-0.0658282	-0.0441218	-0.0441218	-0.0567407	-0.0441218	-0.0314831	0.0452853	-0.0572117	-0.0253043	0.0466264	-0.0298011	-0.0219018	-0.0290822	-0.0223353	-0.0230993	-0.0457041	-0.0243917	-0.0312724	-0.0191936	0.168797	0.183955	0.182796	0.127259	0.182796	-0.0108448	0.0173839	0.0173839	0.0356796	0.0367794	-0.0390938	-0.0403439	-0.0541855	-0.0612745	-0.0309308	-0.0229022	-0.0134887	-0.0196283	-0.0135243	-0.0196283	-0.0170445	-0.0491367	-0.0162902	-0.0277947	-0.00859221	-0.0232326	-0.0163061	-0.0358518	-0.0317219	0.0105898
PILQ02	-0.00810896	-0.0174759	-0.0174759	-0.0103158	-0.0174759	-0.0189689	0.0375957	-0.012048	0.0180464	0.00847184	-0.0390759	-0.0379494	-0.0384435	-0.0440691	-0.00434213	0.0224364	0.0105658	0.00184066	0.0225402	-0.043827	-0.0400276	-0.0614938	-0.0607618	-0.0614938	0.0458688	-0.00297589	-0.00297589	0.0539916	-0.0132461	-0.0001079	-0.000110283	-0.0324782	-0.0112732	-0.0328341	-0.0312417	-0.0614934	-0.0522432	-0.0596388	-0.0522432	-0.0493815	-0.0334875	0.00317872	0.00286621	0.00204051	-0.0255993	0.00242712	0.096053	0.0105248	-0.0321462
PILQ03	-0.0255286	-0.0309943	-0.0309943	-0.0246685	-0.0309943	-0.0250678	-0.0380643	-0.0249625	-0.00117879	-0.0452545	-0.0341836	-0.0322881	-0.0335512	-0.0385297	-0.0513713	-0.0351345	-0.025282	-0.044143	-0.0383581	-0.0395497	-0.0360787	-0.0560391	-0.0537349	-0.0560391	0.0890022	-0.0234063	-0.0234063	0.0929102	-0.0323895	0.0240185	0.0246195	-0.0526654	-0.034173	-0.0509267	0.00562051	-0.0505259	-0.0149899	-0.0108864	-0.0149899	-0.0600384	-0.0510183	0.0345895	0.0308437	0.0209468	0.0631718	0.0594254	0.195497	0.110581	-0.0451544
PILQ04	-0.00810896	-0.0172137	-0.0172137	-0.0101627	-0.0172137	-0.0185111	-0.0196447	-0.0118554	0.0178146	-0.0481528	-0.0382505	-0.0369918	-0.0376181	-0.0431345	-0.0423594	-0.0221433	-0.0277117	-0.0350469	-0.0242944	-0.0431053	-0.0393614	-0.0605735	-0.0595763	-0.0605735	0.0453121	-0.00294246	-0.00294246	0.0533532	-0.0130934	-0.000105757	-0.000108139	-0.0318745	-0.0110459	-0.0321798	0.0181706	-0.0614934	-0.00579485	-0.0122124	-0.00579485	-0.0486398	-0.0324658	0.0031293	0.00281679	0.00199109	0.0282171	0.0212245	0.133057	0.0722026	-0.031683
PILQ05	0.00252253	-0.00935245	-0.00935245	0.00163034	-0.00935245	-0.0403493	0.00406555	-0.039135	0.0144411	-0.035426	-0.0553624	-0.034499	-0.0547052	-0.0625424	-0.0246358	0.0141635	-0.0193651	-0.0146155	-0.00897307	-0.0538761	-0.026953	-0.0486762	-0.0472487	-0.0486762	0.0889957	0.0153587	0.0153587	0.0873017	0.00179884	0.0887212	0.0028497	0.0374347	-0.0375207	0.0402597	-0.0395652	-0.170819	-0.0581012	-0.0689017	-0.0581012	-0.0793677	-0.0689149	-0.00946487	-0.00946487	-0.00676584	-0.0333714	-0.0269823	0.069774	0.000881936	-0.0205866
PILR01	-0.0505076	-0.0380651	-0.0380651	-0.0310371	-0.0380651	0.0193226	0.0605213	0.028971	-0.0761919	0.0503139	-0.0614378	-0.0679202	-0.0604615	-0.0664426	0.00382911	0.00232653	0.00735949	0.00984815	0.0187353	-0.0644073	-0.0703786	-0.0997851	-0.0768384	-0.0997851	-0.0515527	-0.00124505	-0.00124505	-0.0774499	-0.0239474	0.00514979	-0.0553889	-0.00763303	-0.0429778	0.0122344	-0.0557421	-0.079888	-0.0662693	-0.0529118	-0.0662693	-0.0390766	-0.0955653	-0.0377692	-0.0530078	-0.0244266	-0.091036	-0.0253917	0.0980476	-0.0459979	-0.0140637
PILR02	-0.0445211	-0.00243905	-0.00243905	0.00296131	-0.00243905	0.00413005	0.0284247	0.0077895	-0.0654878	0.0318101	-0.0389599	-0.02116	-0.0379566	-0.0419425	-0.00070177	-0.00348177	0.00362165	0.00345459	-0.000921797	-0.0466262	-0.0435669	-0.0563651	-0.0385417	-0.0563651	-0.0594406	0.0357334	0.0357334	-0.0686814	0.0166242	-0.042795	-0.0442474	-0.0590446	-0.0718938	-0.0461523	-0.0491529	-0.0796595	-0.0468554	-0.0322365	-0.0468554	-0.0503271	-0.0847903	-0.0480084	-0.0544851	-0.0243469	-0.060098	-0.0172326	0.154244	-0.0132934	-0.0250557
PILR03	0.0235414	0.0264001	0.0264001	0.03663	0.0264001	0.0753416	0.0883183	0.122593	0.0154584	0.0408847	-0.0835028	-0.0693914	-0.0826098	-0.0910854	0.0399434	0.0474146	0.0448978	0.0477447	0.0647991	-0.102212	-0.0967527	-0.10942	-0.110768	-0.10942	-0.0224045	0.0588263	0.0588263	-0.0689326	-1.96443e-05	0.0466815	-0.0404311	0.0433822	0.00518816	0.0569433	-0.0819434	-0.185099	-0.0997104	-0.079146	-0.0997104	-0.0577251	-0.0632331	-0.0562916	-0.0522752	-0.041663	-0.109667	-0.0357445	0.0992347	-0.0403393	-0.00909484
PILR04	-0.0559184	-0.0430663	-0.0430663	-0.0374034	-0.0430663	0.0080102	0.0377654	0.0134369	-0.0789343	0.0238446	-0.0546762	-0.0418975	-0.0535467	-0.0584294	0.00309562	0.00232653	-0.00343262	0.00790038	0.00391445	-0.0628668	-0.0674934	-0.0833876	-0.0604409	-0.0833876	-0.0515527	-0.0168364	-0.0168364	-0.0822209	-0.0361842	0.0040312	-0.0436134	-0.00608004	-0.0429778	0.00956893	-0.0510401	-0.079888	-0.0503917	-0.0404559	-0.0503917	-0.0438883	-0.0821071	-0.0421299	-0.052533	-0.0241847	-0.0723974	-0.0204763	0.0980476	-0.0481453	-0.0236579
PILR05	-0.0121434	-0.03872	-0.03872	-0.0288773	-0.03872	0.192344	-0.0285577	0.183835	-0.0442448	-0.0199379	-0.0484349	-0.0350576	-0.0461967	-0.0551759	-0.00201497	-0.0315002	0.0160782	0.0160782	-0.00201497	-0.150831	-0.126956	-0.0576947	-0.0528494	-0.0576947	-0.0629074	-0.0442448	-0.0442448	-0.0701187	-0.0701187	-0.037755	-0.037755	-0.0451598	-0.0358985	-0.0439997	-0.0596566	-0.0845892	-0.0662749	-0.0382266	-0.0662749	-0.0311436	-0.0499556	-0.0311436	-0.0311436	-0.0180838	-0.075041	-0.0412959	-0.0718105	-0.0886755	-0.020452
PILS01	0.170192	0.017163	0.017163	0.0276816	0.017163	-0.0454651	-0.0139606	0.0760779	0.0471943	-0.0527847	-0.00451849	0.00238676	-0.00447236	-0.0126779	0.0522031	0.0582002	0.0573638	0.0601468	0.0792871	-0.0733238	-0.0679198	-0.056636	-0.0682489	-0.056636	-0.0251627	-0.0164547	-0.0164547	-0.0292261	-0.0297797	-0.0797597	-0.0299285	-0.0491985	-0.0181136	-0.0687729	0.0129396	-0.141082	-0.0102721	0.0123982	-0.0102721	-0.0163902	-0.0603761	-0.0159979	-0.0424128	-0.0119938	0.0720136	0.0992826	-0.124731	0.0166346	0.107898
PILS02	0.119381	0.0649474	0.0649474	0.0453674	0.0649474	-0.015226	0.0644224	-0.0139052	0.112134	0.0353312	-0.00782647	0.00058921	-0.00782647	0.00190633	0.0170175	-0.00210593	0.00294985	0.00514478	0.0358099	-0.0516652	-0.0298084	-0.0602009	-0.0497738	-0.0602009	0.00254695	0.0122918	0.0122918	-0.00647969	-0.00696872	-0.0383391	-0.00879271	-0.0229199	-0.000439219	-0.0160194	-0.035769	-0.0261196	-0.0310228	-0.0330819	-0.0310228	-0.0223552	-0.0259948	-0.0209301	-0.0173141	-0.0209301	-0.0450007	-0.0170085	0.00803496	-0.0495417	0.00627835
PILS03	0.271333	0.0283278	0.0283278	0.0161588	0.0283278	-0.0321835	-0.0415546	-0.0429318	0.0514413	-0.0656376	-0.00724672	0.000772909	0.0620822	0.000683551	0.0150864	-0.00169195	-0.00609814	0.00467499	0.0193235	-0.0775391	-0.0656036	0.0377069	-0.062144	0.0377069	-0.0362615	-0.0578083	-0.0578083	-0.0629619	-0.0648321	-0.0422596	0.00602638	-0.0358139	-0.0134628	-0.024261	-0.0495053	-0.032475	-0.0372855	-0.0393146	-0.0372855	-0.0430858	-0.0578979	-0.0412714	-0.0361878	-0.0227562	0.045263	0.0466055	-0.0883304	-0.00601771	-0.0326464
PILS04	0.152288	0.0463532	0.0463532	0.0329719	0.0463532	-0.0304746	-0.00073109	0.0343598	0.0738531	-0.0464624	0.00445346	0.0118303	0.00436905	0.0137234	-0.0282248	-0.0584827	-0.0647921	-0.0383863	-0.0351962	-0.0701035	-0.0569779	-0.0621443	-0.0577525	-0.0621443	0.0100872	-0.0156674	-0.0156674	-0.0240846	-0.0247442	-0.0383398	0.0180287	-0.0178599	0.00948848	-0.00673642	0.00454056	-0.0333296	0.0130928	0.00229695	0.0130928	-0.0139982	-0.0477241	-0.0134686	-0.0283839	-0.00806441	-0.00151388	-0.00407447	-0.133101	-0.00676448	0.0765952
PILS05	0.398702	0.0291589	0.0291589	0.036966	0.0291589	-0.0174322	-0.0169268	-0.00918708	0.0549247	-0.0674488	-0.0184862	-0.0120319	0.0800509	-0.0236868	-0.0167821	-0.0216963	-0.0277154	-0.0100878	-0.00621402	-0.0711704	-0.0670281	0.0773829	-0.0621141	0.0773829	-0.0255323	-0.0192828	-0.0192828	-0.0285593	-0.0292679	-0.0398386	-0.00683282	-0.0058928	0.0166364	-0.0198432	-0.0410099	-0.182935	-0.0526437	-0.0507519	-0.0526437	-0.0167077	-0.0228034	-0.0161509	-0.0145907	-0.0104685	-0.0143835	0.00156589	-0.0898174	0.0117001	-0.0138945
PILT01	0.00942096	-0.0551278	-0.0551278	-0.0473202	-0.0551278	-0.0103872	-0.0536159	-0.0147256	-0.0632694	-0.0485971	-0.054761	-0.0439512	-0.0540182	-0.0607257	-0.00213935	0.0286788	0.00189402	0.00496214	0.0132008	0.0245692	-0.00389111	0.0133002	0.0105747	0.0133002	-0.000239981	-0.00826964	-0.00826964	-0.0190801	-0.0195131	-0.0298715	-0.0304296	0.03785	0.0435685	-0.0215441	-0.0389974	-0.110095	-0.0536087	-0.0621386	-0.0536087	0.0223379	-0.00530226	-0.00738956	-0.0283117	-0.00507303	-0.0612835	-0.0571727	-0.0974923	-0.0604437	-0.0448297
PILT02	-0.0569809	-0.0926526	-0.0926526	-0.0926526	-0.0926526	-0.00899371	-0.0151872	-0.0178633	-0.0427966	0.023136	-0.0541192	-0.0411982	-0.0528123	-0.0541192	-0.0172765	0.00370979	-0.0179043	-0.0172765	-0.0210883	0.00967778	0.00967778	0.0599623	0.0455014	0.0599623	-0.0659845	-0.0267741	-0.0267741	-0.025972	-0.0267741	-0.042924	-0.0451725	0.0286106	0.00325915	-0.0431112	-0.0576779	0.0390282	-0.0503742	-0.0468933	-0.0503742	0.0167348	-0.0163857	-0.027742	-0.0494853	-0.0126909	-0.0441236	-0.0424304	-0.0946894	-0.100152	-0.0121835
PILT03	-0.0486939	-0.0669227	-0.0669227	-0.0600035	-0.0669227	-0.0188028	-0.0200239	-0.0278125	-0.0177875	0.0167709	-0.0432205	-0.0240894	-0.0425582	-0.0484963	-0.0140809	0.0127907	-0.00754737	-0.00731699	-0.0170024	0.0288778	0.0423795	0.0992541	0.0770145	0.0992541	-0.0649642	-5.07073e-05	-5.07073e-05	0.0244187	0.025014	-0.0610064	-0.0622858	0.00723811	-0.0326739	-0.0665975	-0.0432923	-0.00668191	-0.0456906	-0.0411202	-0.0456906	-0.0106637	-0.0163857	-0.0368097	-0.0528081	-0.0241519	-0.0549835	-0.0515844	-0.0946894	-0.0795837	-0.0164989
PILT04	0.123668	-0.0360463	-0.0360463	-0.021839	-0.0360463	-0.0210963	-0.0976718	-0.0413274	-0.0556712	-0.128159	-0.0549024	-0.119315	-0.0549024	-0.063945	-0.0404523	-0.017039	-0.0228314	-0.0228314	-0.045986	0.00235104	-0.0310308	-0.0812222	-0.0224669	-0.0812222	0.0123738	-0.0812837	-0.0812837	-0.102082	-0.102082	-0.010597	-0.010597	-0.0213725	-0.0115569	-0.0177764	-0.0382371	-0.242748	-0.0448155	-0.0459154	-0.0448155	-0.0265166	-0.0545122	-0.0265166	-0.0215762	-0.0265166	-0.0311395	-0.0260902	-0.0646183	-0.0147284	-0.0586627
PILT05	0.00942096	-0.0551278	-0.0551278	-0.0473202	-0.0551278	-0.0103872	-0.0536159	-0.0147256	-0.0632694	-0.0485971	-0.054761	-0.0439512	-0.0540182	-0.0607257	-0.00213935	0.0286788	0.00189402	0.00496214	0.0132008	0.0245692	-0.00389111	0.0133002	0.0105747	0.0133002	-0.000239981	-0.00826964	-0.00826964	-0.0190801	-0.0195131	-0.0298715	-0.0304296	0.03785	0.0435685	-0.0215441	-0.0389974	-0.110095	-0.0536087	-0.0621386	-0.0536087	0.0223379	-0.00530226	-0.00738956	-0.0283117	-0.00507303	-0.0612835	-0.0571727	-0.0974923	-0.0604437	-0.0448297
PILU01	-0.077408	-0.0922029	-0.0922029	-0.083754	-0.0922029	-0.0610682	0.0635219	-0.0829359	-0.0115874	0.108103	0.0144337	0.0106741	0.0142633	0.00732771	-0.0331549	0.123279	-0.0100534	-0.0243832	0.0969474	0.0170519	-0.0147528	-0.0429902	-0.0350593	-0.0429902	-0.0548356	-0.0923235	-0.0923235	-0.059811	-0.0610563	0.0037983	-0.0761333	-0.000590772	-0.084192	-0.00360549	-0.0272759	-0.00679795	-0.0453792	-0.0389928	-0.0453792	-0.0383689	-0.0679187	-0.0697306	-0.0643456	-0.0501176	-0.0661805	-0.0107404	0.17798	-0.0271798	-0.0248709
PILU02	-0.0899561	-0.10104	-0.10104	-0.0917103	-0.10104	-0.04783	0.0685313	-0.0628959	-0.0125677	0.11742	0.0162287	0.0122783	0.0160583	0.00824164	-0.0367345	0.123279	-0.0111389	-0.0270818	0.105924	0.0466182	0.0113117	0.0124334	0.0103399	0.0124334	-0.0548356	-0.062393	-0.062393	-0.029053	-0.0296136	-0.0593502	-0.0602184	-0.0671558	-0.084192	-0.0675065	-0.030585	-0.00679795	-0.0511826	-0.043915	-0.0511826	-0.0123608	-0.0360744	-0.0476421	-0.044293	-0.0354444	-0.0482362	0.0145644	0.17798	-0.0299432	-0.0271794
PILU03	-0.0788017	-0.0849438	-0.0849438	-0.0772186	-0.0849438	-0.0373449	-0.0492762	-0.0524108	-0.0310924	-0.00914621	0.0129592	0.00938005	0.0127888	0.006577	0.0915135	0.105488	0.112565	0.0962961	0.0930917	0.0222875	-0.00687437	0.0104563	0.00836278	0.0104563	-0.0709531	-0.0772638	-0.0772638	-0.0470268	-0.0480739	-0.0618823	-0.0630047	0.00678854	-0.00506056	-0.0683986	0.0661502	-0.00679795	0.0449236	-0.0480611	-0.0535351	-0.0103899	-0.0304181	-0.0398554	-0.0365064	-0.0276577	-0.0540007	-0.049256	0.0503187	-0.0415556	-0.0413518
PILU05	-0.077408	-0.0842027	-0.0842027	-0.0765514	-0.0842027	-0.0535043	-0.00543971	-0.0753719	-0.0106999	0.0348018	0.0128087	0.00924911	0.0126383	0.00650036	0.0419359	0.0533086	0.0627787	0.0479632	0.034681	0.0154605	-0.0133644	-0.0392675	-0.0313365	-0.0392675	-0.049868	-0.085995	-0.085995	-0.055532	-0.0567773	0.00338956	-0.0680723	-0.000530281	-0.0731564	-0.00321661	0.078952	-0.00679795	0.0571532	-0.0345368	-0.0401257	-0.0350367	-0.062257	-0.0635078	-0.0581228	-0.0438948	-0.0593714	-0.0549923	0.0799294	-0.0246782	-0.022781
[truncated: 36 more columns]

## Sheet: GM dataset
SPECIMEN	NEST	AGGREGATION	g:Arsenophonus	g:Acinetobacter	g:Paracoccus	g:Staphylococcus	g:Gluconobacter	g:Saccharibacter	g:Apilactobacillus	g:Fructobacillus	g:Serratia	g:Cronobacter	g:Lactococcus	c:Gammaproteobacteria_spc_spc_spc	g:Sodalis	g:Izhakiella	g:Pantoea	g:Spiroplasma	g:Weissella	o:Lactobacillales_spc_spc	g:Enhydrobacter	g:Rhodococcus	f:Enterobacteriaceae_spc	g:Wolbachia	o:Enterobacterales_spc_spc	o:Mycobacteriales_spc_spc
PILA01	A	A	0	53.1448	0	0	1.32142	23.0917	10.5935	0	0	0	0	0	0	0	0	0	0	0	0	9.85531	0	0	0	0
PILA02	A	A	0	6.09892	0	0	1.51895	50.3836	33.093	0	0	0	0	0	1.03705	0	0	0	0	0	0	4.59925	0	0	0	0
PILA03	A	A	0	5.71562	0	0	0	62.2474	12.6466	0	0	0	15.9137	0	0	0	0	0	0	0	0	1.67923	0	0	0	0
PILA04	A	A	0	1.0116	0	0	0	66.2126	29.9838	0	0	0	0	0	0	0	0	0	0	0	0	0	0	0	0	0
PILA05	A	A	0	2.35535	0	0	0	26.9842	61.305	0	0	0	0	0	0	0	0	0	0	0	0	7.29036	0	0	0	0
PILB01	B	A	0	3.88712	0	0	0	5.11162	90.3093	0	0	0	0	0	0	0	0	0	0	0	0	0	0	0	0	0
PILB02	B	A	1.41181	20.3681	0	0	0	1.49676	73.6084	0	0	0	0	0	0	1.14078	0	0	0	0	0	0	0	0	0	0
PILB03	B	A	0	4.91972	0	0	0	90.7972	3.17839	0	0	0	0	0	0	0	0	0	0	0	0	0	0	0	0	0
PILB04	B	A	0	0	0	0	0	2.89524	52.297	0	0	0	0	0	0	0	0	42.0404	0	0	0	1.27866	0	0	0	0
PILB05	B	A	0	24.3466	0	0	1.39537	26.47	46.7239	0	0	0	0	0	0	0	0	0	0	0	0	0	0	0	0	0
PILC01	C	A	0	10.1601	0	0	0	1.07543	65.9933	0	0	0	17.2069	0	0	0	0	2.50141	0	1.70227	0	0	0	0	0	0
PILC02	C	A	0	23.381	0	0	0	0	74.9899	0	0	0	0	0	0	0	0	0	0	0	0	0	0	0	0	0
PILC03	C	A	0	0	0	0	0	76.4035	13.9169	0	0	0	0	0	0	0	0	0	0	0	0	0	0	3.98458	1.81736	0
PILC04	C	A	0	5.68654	0	0	0	1.42263	42.0836	0	0	0	42.9668	0	0	0	0	0	0	4.11205	0	2.40169	0	0	0	0
PILC05	C	A	0	12.3722	0	0	0	0	79.9608	0	0	0	3.88841	0	0	0	0	0	0	0	0	1.4283	0	0	0	0
PILD01	D	A	0	44.1179	0	0	0	0	49.7509	0	0	0	1.55521	0	0	0	0	0	0	0	0	1.59475	0	0	0	0
PILD02	D	A	87.5623	0	0	0	0	0	12.3744	0	0	0	0	0	0	0	0	0	0	0	0	0	0	0	0	0
PILD03	D	A	3.16434	25.9789	0	0	0	0	36.8524	0	0	0	29.3414	0	0	0	0	0	0	2.44454	0	0	0	0	0	0
PILD04	D	A	0	45.1654	0	0	0	2.24849	39.9153	0	0	0	10.3768	0	0	0	0	0	0	0	0	0	0	0	0	0
PILD05	D	A	0	0	0	0	0	2.62393	59.151	0	0	0	25.3116	0	0	0	0	7.19708	0	1.56499	0	1.47128	0	0	0	0
PILE01	E	A	0	0	0	0	0	8.16861	91.0198	0	0	0	0	0	0	0	0	0	0	0	0	0	0	0	0	0
PILE02	E	A	0	3.18554	0	0	0	40.7091	39.0563	0	0	0	0	0	0	0	0	15.1562	0	0	0	0	0	0	0	0
PILE03	E	A	2.71185	11.4485	0	0	0	9.89001	34.7375	0	0	0	0	0	0	0	0	39.7871	0	0	0	0	0	0	0	0
PILE04	E	A	0	1.0643	0	0	0	9.21417	53.7134	0	0	0	12.8299	0	0	0	0	20.5453	0	1.53667	0	0	0	0	0	0
PILE05	E	A	0	14.3579	0	0	0	20.5846	41.4189	0	0	0	0	0	0	0	0	23.1173	0	0	0	0	0	0	0	0
PILF01	F	A	0	22.7199	0	0	0	65.913	11.0628	0	0	0	0	0	0	0	0	0	0	0	0	0	0	0	0	0
PILF02	F	A	0	2.06537	0	0	0	13.8274	83.3905	0	0	0	0	0	0	0	0	0	0	0	0	0	0	0	0	0
PILF03	F	A	0	0	0	0	0	7.81004	87.6842	0	0	0	3.06108	0	0	0	0	0	0	0	0	0	0	0	0	0
PILF04	F	A	0	0	0	0	0	24.2738	65.8205	0	0	0	2.9966	0	0	0	0	0	0	0	0	0	0	2.46009	0	0
PILF05	F	A	0	2.16158	0	0	0	15.6444	76.8866	0	0	0	1.81418	0	0	0	0	1.54012	0	0	0	1.40117	0	0	0	0
PILG01	G	A	0	0	0	0	0	41.815	24.7009	0	0	0	4.25777	0	0	0	0	27.3022	0	0	0	0	0	0	0	0
PILG02	G	A	0	1.22411	0	0	0	13.1613	3.13303	0	0	0	1.96884	0	0	0	0	64.6037	14.6165	0	0	0	0	0	0	0
PILG03	G	A	0	4.66592	0	0	0	59.2114	21.4664	0	0	0	3.32075	0	0	0	0	9.47237	0	0	0	0	0	0	0	0
PILG04	G	A	0	39.6242	0	0	0	48.1749	9.65235	0	0	0	0	0	0	0	0	1.44225	0	0	0	0	0	0	0	0
PILG05	G	A	0	15.1106	0	0	0	3.92331	67.8222	0	0	0	10.487	0	0	0	0	1.02473	0	1.1177	0	0	0	0	0	0
PILH01	H	A	0	12.9375	0	0	0	14.4878	70.3486	0	0	0	1.60638	0	0	0	0	0	0	0	0	0	0	0	0	0
PILH02	H	A	0	34.2698	0	0	0	2.21202	63.1173	0	0	0	0	0	0	0	0	0	0	0	0	0	0	0	0	0
PILH03	H	A	0	0	0	0	0	23.2176	74.5523	0	0	0	0	0	0	0	0	0	0	0	0	0	0	0	0	0
PILH04	H	A	0	24.6954	0	0	0	2.2397	30.2611	0	0	0	41.1995	0	0	0	0	0	0	1.09888	0	0	0	0	0	0
PILH05	H	A	0	30.7278	0	0	0	3.47829	25.0009	0	0	0	0	0	0	0	0	40.1264	0	0	0	0	0	0	0	0
PILI01	I	A	0	0	0	0	0	58.125	38.6239	0	0	0	0	0	0	0	0	0	0	0	0	0	0	0	0	0
PILI02	I	A	0	0	0	0	0	12.9631	56.5378	0	0	0	11.7761	0	0	0	0	0	0	0	0	15.3808	0	0	0	0
PILI03	I	A	0	0	0	0	0	1.96371	96.0576	0	0	0	0	0	0	0	0	0	0	0	0	0	0	0	0	0
PILI04	I	A	0	0	0	0	0	7.94827	88.7108	0	0	0	0	0	0	0	0	0	0	0	0	0	0	0	0	0
PILI05	I	A	0	15.1499	0	0	0	0	84.0445	0	0	0	0	0	0	0	0	0	0	0	0	0	0	0	0	0
PILL01	L	A	0	9.41125	0	0	0	13.5383	17.5029	0	0	0	56.4008	0	0	0	0	0	0	1.09339	0	1.48782	0	0	0	0
PILL02	L	A	0	25.756	0	0	0	7.26603	61.7382	0	0	0	3.95794	0	0	0	0	0	0	0	0	0	0	0	0	0
PILL03	L	A	48.8146	2.86082	0	0	0	14.16	30.1606	0	0	0	0	0	0	0	0	0	0	0	0	0	0	2.08077	0	0
PILL04	L	A	0	2.08381	0	0	0	54.6026	42.0997	0	0	0	0	0	0	0	0	0	0	0	0	0	0	0	0	0
PILL05	L	A	0	1.28978	0	0	0	42.0142	9.06616	0	0	0	0	0	0	0	0	44.2797	0	0	0	2.0268	0	0	0	0
PILM01	M	A	0	18.209	0	0	0	7.02346	73.0382	0	0	0	0	0	0	0	0	0	0	0	0	0	0	0	0	0
PILM02	M	A	0	7.27751	0	0	0	1.54835	90.5203	0	0	0	0	0	0	0	0	0	0	0	0	0	0	0	0	0
PILM03	M	A	0	5.72072	0	0	0	55.6512	27.7892	0	0	0	0	0	0	0	0	8.65391	0	0	0	0	0	0	0	0
PILM04	M	A	0	1.71342	0	0	0	0	97.3728	0	0	0	0	0	0	0	0	0	0	0	0	0	0	0	0	0
PILM05	M	A	0	0	0	0	0	24.6505	73.9927	0	0	0	0	0	0	0	0	0	0	0	0	0	0	0	0	0
PILN01	N	B	0	0	0	0	0	1.07358	1.44753	0	0	0	20.2895	0	0	0	0	0	73.1604	0	0	0	0	0	0	0
PILN02	N	B	0	2.55568	0	0	0	11.0965	85.0245	0	0	0	0	0	0	0	0	0	0	0	0	0	0	0	0	0
PILN03	N	B	0	3.78634	0	0	0	21.0108	45.6389	0	3.41447	0	2.34956	0	0	0	1.74104	6.49087	0	0	0	0	0	10.8688	1.67343	0
PILN04	N	B	0	0	0	0	0	4.55724	89.0371	0	0	0	0	0	0	0	1.90606	0	0	0	0	0	1.11152	0	1.44498	0
PILN05	N	B	0	0	0	0	0	5.3345	80.4256	0	0	0	0	0	0	0	1.68689	9.57088	0	0	0	0	0	0	1.05978	0
PILP01	P	B	0	0	0	0	0	6.57477	19.1976	0	0	0	69.6815	0	0	0	0	0	0	1.3961	0	2.34867	0	0	0	0
PILP02	P	B	0	0	0	0	0	67.072	25.1112	0	0	0	0	0	6.7034	0	0	0	0	0	0	0	0	0	0	0
PILP03	P	B	0	1.39974	0	0	0	6.22108	84.8798	0	0	0	5.14756	0	1.4225	0	0	0	0	0	0	0	0	0	0	0
PILP04	P	B	0	0	0	0	0	0	94.3282	0	0	0	0	0	0	0	0	0	0	0	0	0	0	1.9439	1.14419	0
PILP05	P	B	0	1.71561	0	0	0	7.82889	86.2714	0	0	0	0	0	0	0	0	0	0	0	0	1.59574	0	0	0	0
PILQ01	Q	B	0	0	0	0	6.19236	71.2053	10.13	0	0	0	7.36352	0	0	0	0	4.00682	0	0	0	0	0	0	0	0
PILQ02	Q	B	0	0	0	0	2.16334	65.0948	20.491	0	0	0	4.59407	0	0	0	0	0	0	0	0	0	0	4.08362	0	0
PILQ03	Q	B	0	0	0	0	1.55042	37.7985	31.7944	0	0	0	8.04415	0	0	0	0	20.3616	0	0	0	0	0	0	0	0
PILQ04	Q	B	0	0	0	0	0	93.4021	6.19061	0	0	0	0	0	0	0	0	0	0	0	0	0	0	0	0	0
PILQ05	Q	B	0	2.23298	0	0	0	49.6826	8.59884	2.28744	0	0	3.65948	0	0	0	0	31.9801	0	0	0	1.17514	0	0	0	0
PILR01	R	B	0	49.0594	0	0	0	0	43.9733	0	0	0	0	4.10073	0	0	0	0	0	0	0	0	0	0	0	0
PILR02	R	B	0	0	0	0	3.92499	0	82.1769	0	0	0	2.94374	0	0	0	0	0	0	0	0	4.49419	0	0	0	0
PILR03	R	B	0	0	2.03664	1.00125	0	5.70031	59.5062	0	0	0	16.6003	0	0	0	0	1.58152	0	0	2.7762	0	0	0	0	0
PILR04	R	B	0	11.5621	0	0	0	0	84.2884	0	0	0	1.22872	0	0	0	0	0	0	0	0	0	0	0	0	0
PILR05	R	B	0	3.51533	0	0	1.56237	7.19198	8.74586	2.2926	0	0	3.60873	0	0	0	0	70.6801	0	0	0	0	0	0	0	0
PILS01	S	B	0	0	0	0	0	1.50402	94.1634	0	0	0	0	0	0	0	0	0	0	0	0	0	0	0	0	0
PILS02	S	B	0	16.273	0	0	0	0	74.5675	0	0	0	4.79897	0	0	0	0	0	0	0	0	2.43347	0	0	0	0
PILS03	S	B	0	1.902	0	0	0	1.91274	93.2302	0	0	0	0	0	0	0	0	0	0	0	0	0	0	0	0	0
PILS04	S	B	0	0	0	0	0	33.5401	0	0	0	0	0	0	0	0	0	61.8849	0	0	0	1.66342	0	0	0	0
PILS05	S	B	0	0	0	0	0	0	47.8128	0	0	0	1.64156	0	0	0	0	43.8802	0	0	0	1.98431	0	0	0	0
PILT01	T	B	0	0	0	0	0	0	98.0625	0	0	0	0	0	0	0	0	0	0	0	0	0	0	0	0	0
PILT02	T	B	0	0	0	0	0	49.0573	8.54484	0	0	0	26.8431	0	0	0	0	2.64685	0	0	0	9.80179	0	0	0	0
PILT03	T	B	5.3015	12.5253	0	0	0	16.1271	49.6762	0	0	0	1.67948	0	0	0	0	1.43667	0	0	0	4.22906	0	5.94901	0	0
PILT04	T	B	0	0	0	0	0	10.0724	24.2606	26.2048	0	1.50982	0	0	0	0	1.303	0	0	0	0	17.9111	0	12.182	1.32368	2.52327
PILT05	T	B	0	0	0	0	1.52543	15.6778	1.9948	1.46421	1.83664	0	1.77032	0	0	0	0	75.2462	0	0	0	0	0	0	0	0
PILU01	U	B	0	0	0	0	0	0	64.4761	0	0	0	2.12662	0	0	0	0	31.2394	0	0	0	0	0	0	0	0
PILU02	U	B	0	2.62097	0	0	0	7.19953	89.5942	0	0	0	0	0	0	0	0	0	0	0	0	0	0	0	0	0
PILU03	U	B	0	0	0	0	3.1262	10.4111	9.2543	0	0	0	0	0	0	0	0	75.2868	0	0	0	0	0	0	0	0
PILU04	U	B	0	3.23756	0	0	1.02916	16.9383	74.3353	0	0	0	0	0	0	0	0	0	0	0	0	0	0	1.32933	0	0
PILU05	U	B	0	32.4328	0	0	0	10.4381	56.3089	0	0	0	0	0	0	0	0	0	0	0	0	0	0	0	0	0

## Sheet: CHC dataset
SPECIMEN	NEST	AGGREGATION	C19	C20	C21	C22	C23en	C23	9-MeC23	7-MeC23	5-MeC23	3-MeC23	C24	C25en:1	C25en:2	C25	5-MeC25	C26en	C26	C27en:1/C27dien	C27en:2	C27en:3	C27en:4	C27	11-;13-MeC27	7-MeC27	5-MeC27	C28en:1	C28en:2	C28	C29en:1	C29en:2	C29en:3	C29en:4	C29	11-;13-;15-MeC29	9-MeC29	7-MeC29	5-MeC29	C30	C31en:1	C31en:2	C31en:3	C31	11-;13-;15-MeC31	9-MeC31	5-MeC31	3-MeC31	C33
PILA01	A	A	0	0	2.24017	0.0531544	0.115696	2.63028	0.0801777	0.0791878	0	4.07855	0.253006	0.876278	0.705631	5.06405	0.651799	0	0.86158	0.557729	2.7364	3.71247	2.09091	22.1408	1.12759	0.268268	0	0	0	1.25923	4.65209	7.20273	2.41604	2.21395	18.6221	0.436506	0.290214	0.502078	0.175557	0.538459	5.19126	0	0.580855	5.59518	0	0	0	0	0
PILA02	A	A	0	0	1.50877	0	0.0997544	2.35703	0.0803448	0.0768736	0.0575074	0.7949	0.0712681	0.142256	1.22406	3.03127	0.543113	0.0755388	0.327666	0.405209	0.564497	1.07376	1.98607	13.8526	0.96954	0.18451	0.172992	0	0.207852	0.829618	3.72144	4.07311	1.92256	3.99375	18.3895	0.859407	0.52358	0.77245	0.328789	1.19641	14.6331	0	0.600185	16.8018	0	1.16225	0.384627	0	0
PILA03	A	A	0	0	3.62012	0.0301665	0	1.30834	0	0.0645515	0.0418707	0.891956	0.078761	0.497428	0.138065	2.22361	0.448923	0.0280441	0.387679	0.23672	1.65166	4.37569	0.509791	13.9435	0	0.181074	0.169246	0.535822	0	0.877974	2.35727	10.644	6.17855	0.930246	23.0882	0.671144	0.358337	0.559681	0.36907	0.967319	5.23979	1.38254	1.06822	13.3293	0.240246	0.134352	0.240737	0	0
PILA04	A	A	0	0	5.20058	0.0560963	0.0700876	1.82754	0.0690585	0.0664232	0.0406209	0.917026	0.0862658	0.287692	0.984833	2.48674	0.425689	0.0954106	0.32657	0.715407	1.05033	2.07527	1.97952	11.6268	0.811544	0.151417	0.121992	0	0.188465	0.539227	4.57038	6.82088	3.36564	4.02015	13.3537	0.648552	0.547934	0.674024	0.181035	0.688311	17.7644	0	1.01771	13.1031	0.32638	0.347041	0.370113	0	0
PILA05	A	A	0	0	31.0339	0.916459	0.149854	3.94341	0	0.140464	0.125322	4.93077	0.171717	0.495667	0.4266	1.71439	0.45332	0	0.352539	0	4.64673	1.90088	0	6.13302	1.07918	0.187366	0	0	0	0.658702	1.58989	4.75261	3.17178	1.78722	8.47407	0	2.35885	1.71388	0.321799	0.71442	5.68844	0.937338	0	8.26619	0.530104	0.233091	0	0	0
PILB01	B	A	0	0.442483	34.1185	0.898182	0.27096	4.37551	0.232274	0.14576	0.174729	0	0.253635	0.727354	0.812267	1.73128	0.464299	0	0.508749	0	0	0	2.1081	8.48698	1.31008	0.227745	0	0	0	0.966816	2.27576	4.04474	2.59203	2.30428	12.5882	1.15089	0.374647	1.74667	0.383326	1.08577	4.53743	0	0	7.85731	0.583915	0.219391	0	0	0
PILB02	B	A	0	0	13.5874	0.279026	0.145585	2.45616	0.0977107	0.132154	0.125362	0	0.179539	0.810463	0.527326	2.19024	0.446642	0	0.351834	0	5.26551	2.59402	1.34875	7.78656	0.819075	0.222469	0	0	0	0.985387	2.12388	7.55773	4.82746	2.3137	15.2881	0.804795	0.353543	0.794739	0.403069	1.87693	4.52857	1.16088	3.25645	13.3547	0.595672	0.408557	0	0	0
PILB03	B	A	0	0	1.53984	0.0266031	0.116994	1.84891	0	0.0647446	0.0661552	0	0.0633512	0.561385	0.512553	2.32667	0.456929	0.0920178	0.431513	0.227328	1.67092	4.95533	1.78502	16.4663	1.06612	0.170253	0.323033	0	0	1.03932	3.41632	10.1124	4.3341	2.4398	24.833	0.743501	0.416164	0.595944	0.301556	0.829366	3.98033	0.73786	0.510735	10.2888	0.245145	0.403637	0	0	0
PILB04	B	A	0	1.59654	33.0128	2.18976	1.44122	4.98864	1.40836	1.33254	1.42532	0	1.18258	0	2.04096	2.02256	2.06371	1.2678	1.50298	0	0	0	2.14651	4.28418	2.35938	0.55933	0	0	0	1.11642	1.77718	2.65508	0	1.83082	5.68052	1.86731	0.392742	2.78878	0.739083	2.0799	4.88274	0	0	6.33784	1.02641	0	0	0	0
PILB05	B	A	0	0	1.56692	0.0281924	0.125992	1.50359	0	0.0868723	0.0672936	0	0.061497	0.362558	0.89247	2.13613	0.460971	0.0991268	0.321431	0.209783	0.731342	1.99964	2.30517	11.4789	0.883365	0.201029	0.337311	0	0	1.09861	4.36417	6.15818	4.45937	6.68436	19.1776	1.05356	0.517477	0.706803	0.444735	1.2003	7.95551	1.05078	0.934611	17.785	0.27342	0.275948	0	0	0
PILC01	C	A	0	0	3.91463	0.0863614	0.138905	2.1725	0.163977	0.214839	0	0	0.248896	0.773155	0.285811	2.64897	0.87296	0	0.396746	0	2.13692	3.05864	0.433252	8.76062	1.05113	0.208388	0.645205	0	0	0.679084	0.626075	10.4078	6.95902	0.893993	11.4491	1.3419	0.560218	0.923345	0.58515	2.96641	4.27957	4.51953	3.07231	18.6352	0.608225	1.02606	0	1.14866	1.1064
PILC02	C	A	0	0	1.92074	1.96424	0	6.97358	1.43124	0.411446	0.431601	0	0.384204	0	0.727585	1.92359	0.996337	0	0.713826	0	0	0	0	7.23394	2.23615	0.255885	0	0	0	0.79945	1.30366	7.85225	8.20024	1.53062	10.922	2.25569	0.535665	4.28492	0.581837	2.39292	9.07135	2.1641	0	18.2372	1.37006	0.89367	0	0	0
PILC03	C	A	0	0	3.09775	0.0548802	0.0643933	1.0732	0	0.050273	0.0323066	0	0.0655409	0.389216	0.32033	1.95093	0.267817	0	0.31553	0.372801	1.79513	2.20282	0.959645	12.5473	0.730524	0.145704	0.23858	0	0	0.969073	3.98179	7.70306	3.87435	2.98656	16.8587	0.856221	0.424996	0.594799	0.346931	1.26504	9.25315	1.47297	1.64725	17.6654	0.484764	0.480503	0.800316	0.664254	0.995296
PILC04	C	A	0	0	1.80123	0.0258458	0.0346689	0.731849	0	0.0387905	0.0354782	0	0.0521114	0.144728	0.192882	1.82591	0.444815	0	0.385992	0.279706	0.774507	1.41354	0.94223	13.6076	1.15101	0.182666	0.44836	0	0	0.856959	2.45755	4.62747	2.63757	2.82358	19.0255	1.27394	0.617555	0.959919	0.388409	2.16643	9.85626	1.19562	0.838538	20.8425	0.601169	0.58473	1.16033	2.02584	0.546132
PILC05	C	A	0	0	2.50193	0.0470194	0.0528374	1.04534	0	0.0871823	0.0608326	0	0.0345612	0.130656	0.200253	1.32051	0.638588	0	0.244191	0.154394	0.392922	0.944459	0.618076	8.56566	1.2686	0.230056	0.43875	0	0	0.635035	1.50627	4.14721	2.58686	2.18445	14.4441	2.02157	0.858112	1.3446	1.00421	1.5423	10.5417	1.69207	1.09573	22.6444	0.916479	1.07251	2.18891	5.87835	2.71836
PILD01	D	A	0	0.0909248	3.19846	0.129721	0.567074	3.12187	0.37104	0.409714	0	0	0.476769	1.14909	1.38834	4.29699	1.20758	0	0.732878	0.440928	2.21373	3.79385	2.62305	14.2481	1.60555	0.31672	0.931757	0	0	0.897833	3.93393	6.9273	3.98039	4.20592	13.5449	1.26569	0.640992	1.03787	0.555178	0.835788	6.58189	1.25481	1.18593	8.5157	0.626611	0.695086	0	0	0
PILD02	D	A	0	0.779787	42.1756	1.36536	0.365331	4.37623	0.21742	0	0	0	0.198363	0.821282	0.397869	1.66318	0.382153	0	0.54353	0	0	4.00891	0	8.87522	0.828791	0.152122	0	0	0	0.541474	0	9.33031	5.89778	0	7.61907	0.48273	0	2.30075	0.222129	0.638709	1.06947	0	0	3.83266	0.660812	0.252942	0	0	0
PILD03	D	A	0	0.0511919	3.15493	0.0473757	0.0358396	1.32838	0.071262	0.0334524	0.0374648	0	0.0827697	0.480067	0.419075	3.39354	0.576891	0	0.505343	0.250702	1.983	4.60649	1.5113	18.0824	1.48068	0.201726	0.465314	0	0	1.04764	4.17441	8.692	4.65703	2.19337	19.4598	1.02027	0.567968	0.834248	0.30191	0.733177	4.38365	0.781057	1.21269	9.35295	0.502272	0.53721	0.749125	0	0
PILD04	D	A	0	0.0905408	2.41941	0.101797	0.633501	3.0055	0.490628	0.43339	0	0	0.782314	1.66877	0.787566	4.49401	1.35997	0	0.941353	0	2.9954	6.04722	0.874785	15.8617	1.9577	0.419639	1.16967	0	0	1.12012	1.2431	10.1803	5.83707	1.54716	15.9151	1.38615	0.710468	1.05673	0.74344	1.25037	1.38186	1.38724	1.18738	7.02029	0.725785	0.772593	0	0	0
PILD05	D	A	0	1.48553	30.3962	1.37363	0.385927	4.02263	0.144592	0.16092	0.144783	0	0.237012	0	0.468561	2.5404	0.296309	0	0.526655	0	0	2.09973	2.88046	12.2773	0.786876	0.103829	0	0	0	0.64251	2.10238	5.87662	2.05268	2.28032	11.7632	0	0.798573	1.40848	0.197636	0.553078	2.69891	0.412994	0	7.38827	0.589267	0.903672	0	0	0
PILE01	E	A	0	0.427764	34.2494	0.815331	0	3.63239	0.126822	0	0	0	0.138431	1.07076	0.422292	1.73268	0.264956	0	0.386991	0	0	5.26128	1.08428	8.91752	0.508858	0.109786	0	0	0	0.678571	1.07282	10.6065	6.2993	0.765897	11.4988	0.42144	0.158767	0	0.27946	0.81867	0.815906	0	0	7.43427	0	0	0	0	0
PILE02	E	A	0	0.206619	6.52693	0.166825	0	2.93411	0	0	0	0	0.258951	1.39341	0	3.43818	0.616904	0	0.719056	0	0	8.4389	0	15.9392	0.851634	0.101151	0	0	0	1.02632	0.496374	13.0049	9.46992	1.9074	12.7872	0.622041	0.377143	0.502323	0.229184	1.17082	3.39166	2.97396	0	10.4489	0	0	0	0	0
PILE03	E	A	0	0.62798	43.7637	1.31628	0	6.04954	0.116623	0	0	0	0.154442	0	1.29206	2.54646	0.217943	0	0.478523	0	0	0	3.14518	6.7688	0.405324	0	0	0	0	0.452735	2.21169	5.30419	5.36374	3.07961	5.93829	0.174739	0.288005	2.23485	0.359976	0.616551	0.622945	0	0	6.46985	0	0	0	0	0
PILE04	E	A	0	0.443896	35.6689	0.983913	0	4.83309	0.133386	0	0.132227	0	0.157518	0.615599	1.89809	2.64599	0.351123	0	0.474427	0	0	0	3.88542	8.23123	1.06293	0.13098	0	0	0	0.691069	4.60672	6.14344	4.16588	3.27654	6.39439	0.476216	0	2.1546	0.214554	0.690562	5.16957	0	0	4.36773	0	0	0	0	0
PILE05	E	A	0	0.0290574	4.76141	0.0730323	0	2.36793	0.0920183	0	0.0591558	0	0.102306	0.560827	1.57866	3.30998	0.409242	0	0.424291	0	0	3.75237	2.5733	14.8487	0.812026	0.156849	0	0	0	0.938905	5.13587	8.77396	4.91705	4.91534	17.42	0.741677	0.314506	0.497841	0.199641	2.62233	1.36182	1.38097	0	14.8689	0	0	0	0	0
PILF01	F	A	0	0	1.85122	0	0.0998141	1.91519	0.0963822	0.0969932	0.0776318	0	0.064679	0.234532	0.501635	1.99394	0.355552	0	0.325653	0.373394	1.527	1.20354	0.990071	10.916	0.838852	0.178053	0.206077	0	0	1.08695	3.35072	6.54779	1.66862	2.32175	25.5662	1.21894	0	0.386358	0.291657	2.35384	11.2943	0	0.495301	18.7733	0.421758	0.376273	0	0	0
PILF02	F	A	0	0.496543	44.1241	1.30844	0	5.3752	0	0.356191	0.228869	0	0.266368	0	0.92596	1.81059	0.531758	0	0.520647	0	0	0	1.89712	6.33532	0.997251	0.134601	0	0	0	0.587383	1.18438	2.71812	0	1.93832	8.02311	1.00268	0.270457	1.75892	0.190213	0.81791	6.63702	0	0	8.8591	0.703387	0	0	0	0
PILF03	F	A	0	0.749243	41.0587	1.43346	0.664232	4.68983	0.279034	0.388661	0.279885	0	0.253829	0	0.623849	1.0672	0.398416	0	0.312233	0	0	0	1.09954	3.10405	0.927578	0.105759	0	0	0	0.379418	1.08563	3.09098	2.11121	1.63001	6.32326	0.998449	0.28566	1.46924	0.208342	1.42247	8.31929	0.765441	0	13.0372	0.913432	0.524458	0	0	0
PILF04	F	A	0	0	2.26932	0	0.121288	1.83254	0.140337	0.0962695	0.0816468	0	0.070024	0.215914	0.765354	2.12473	0.514919	0	0.250862	0.183273	0.665946	1.00008	1.20089	10.1394	0.895021	0.177418	0.198563	0	0	0.808952	2.4641	4.94113	2.58037	4.41435	18.5457	1.2639	0.509182	0.68012	0.262031	1.47532	11.1643	1.44011	0.921201	23.5399	0.958397	1.08711	0	0	0
PILF05	F	A	0	0.197846	28.0196	0.555325	0.240775	4.94439	0.29181	0.181614	0.169009	0	0.191988	0	1.31589	2.41821	0.629292	0	0.364581	0	0	0	1.90646	7.7446	1.21897	0.169909	0.514532	0	0	0.642753	2.2333	1.62232	0	3.1312	12.581	1.468	0.507979	1.49122	0.333841	1.48869	9.18166	0	0	13.185	0.636765	0.421397	0	0	0
PILG01	G	A	0	0	3.96113	0.0490762	0.134035	1.48651	0.0727303	0.0567945	0.0574191	0	0.0618084	0.382629	0.811542	1.85401	0.444951	0	0.279594	0.171617	1.6777	3.11422	1.97528	10.2474	0.799783	0.149208	0.194624	0	0.215642	0.757652	2.48985	8.14348	5.14363	4.75325	18.0829	0.913295	0.483382	0.663128	0.327111	1.12497	7.35736	1.48093	1.49501	18.5863	0	0	0	0	0
PILG02	G	A	0	0	4.82835	0.0493251	0.0572462	1.29514	0.063979	0.041792	0.0391124	0	0.0629977	0.511295	0.405282	1.74853	0.328966	0	0.245595	0.124467	1.98254	4.32898	1.14105	10.7305	0.716599	0.138405	0.185846	0	0.107206	0.584221	1.69818	11.3145	6.32891	2.37434	17.8117	0.804386	0.371917	0.5471	0.390986	1.1843	7.37723	2.17929	2.03164	15.3524	0.515732	0	0	0	0
PILG03	G	A	0	0.33184	23.2003	0.788563	0.199289	2.99475	0.202109	0.152441	0.133818	0	0.145092	0.455124	0.538468	1.44375	0.302818	0	0.351531	0	11.4332	1.23963	1.36109	7.72505	0.775114	0.0959843	0	0	0	0.5383	1.18192	4.40365	3.84126	2.13973	11.1731	0.718042	0.209311	1.32628	0.32701	1.10366	5.26053	0.758337	0	13.1489	0	0	0	0	0
PILG04	G	A	0	0	2.75681	0.176939	1.32056	2.11361	0.152116	0.220512	0	0	0.12137	0.836606	0.601777	2.3732	0.717942	0	0.411092	0.267461	2.07048	0	0.93309	10.7193	0.878336	0.159376	0.649856	0	13.5685	0.999276	2.4892	9.96898	5.457	2.54155	14.6843	0.86042	0.337904	0.479975	0.351351	0.941218	4.65308	2.0451	1.32505	10.8297	0.986966	0	0	0	0
PILG05	G	A	0	0	3.3279	0.285548	1.97317	2.88048	0.38838	0.443861	0	0	0.310286	0.653767	1.44337	2.64373	1.11671	0	0.559119	0	1.66577	0	1.75338	10.021	1.13476	0.217153	0.701312	0	13.5713	0.779892	2.10407	5.17254	3.9287	4.84018	11.8269	1.79304	0	0.760085	0.474253	1.14609	6.20553	1.85714	1.20244	12.8182	0	0	0	0	0
PILH01	H	A	0	0	39.417	1.29616	0	4.91872	0.171138	0.210943	0.174629	0	0.192882	0.584833	0.566915	1.53717	0.507178	0	0.418898	0	0	0	1.12464	6.07114	0.55351	0.0995325	0	0	0	0.510879	0.768639	6.38978	5.9383	0.947986	8.59215	1.07975	0	2.46648	0.32422	1.0245	4.11967	1.1047	0	8.88767	0	0	0	0	0
PILH02	H	A	0	0	5.6847	0.325705	1.95704	3.41446	0.473722	0.734927	0	0	0.58798	1.10863	1.62566	3.1975	1.27569	0	0.593184	0	2.62664	2.64193	1.73659	9.28302	1.25893	0.248166	0.896541	0	15.036	0.964044	3.30917	4.90304	3.40829	3.618	8.42924	1.56039	0	0.67166	0.378635	0.738652	5.50251	1.65394	1.71357	7.54239	0.899496	0	0	0	0
PILH03	H	A	0	0	40.6302	1.77733	0.61078	5.02453	0	0.30248	0.226907	0	0.206437	0	1.07754	1.57967	0.48123	0	0.399112	0	0	0	1.94351	5.26419	0.644058	0.118388	0	0	0.260174	0.488055	2.08846	3.12341	2.5342	2.24298	7.74916	0.764255	0.259183	2.3237	0.32443	1.66057	6.40188	0	0	9.49314	0	0	0	0	0
PILH04	H	A	0	0	4.09475	0.483057	3.08502	3.12636	0.48145	0.908804	0	0	0.711184	1.31665	1.35776	2.95332	1.32201	0	0.70989	0.273628	1.75847	2.48672	0.980143	9.85561	1.09337	0.252686	0.863072	0	13.2271	0.95832	2.1674	5.13671	3.78601	2.64866	9.83176	1.25347	0.502609	0.821709	0.422316	1.08203	5.4921	1.76526	1.38674	10.5804	0.823407	0	0	0	0
PILH05	H	A	0	0	40.0657	1.52231	0.511008	5.31273	0.343769	0.296748	0.248032	0	0.231655	0	1.21435	1.65578	0.570168	0	0.435462	0	0	0	1.87312	4.90433	1.19313	0.11524	0	0	0	0.428611	1.85974	4.07669	4.40475	2.29844	5.84014	0.816619	0.220279	2.36295	0.314961	1.0833	7.75881	0.6273	0	7.41382	0	0	0	0	0
PILI01	I	A	0	0.683326	30.8583	0.950315	0	2.95812	0	0	0	0	0.131117	0.48678	0	1.0595	0.232994	0	0.351101	0	0	4.13615	0.807132	7.25479	1.02014	0.148948	0	0	0	0.537939	0.78922	10.0334	8.28689	0.832008	9.38036	0.954822	0.292497	0	0.348603	1.29312	3.46402	1.85069	0	9.76397	0.701162	0.392603	0	0	0
PILI02	I	A	0	0.420146	19.9058	0.764526	0	1.77059	0	0	0	0	0.0958039	0.476308	0	1.76655	0.198374	0	0.452259	0	0	4.85855	0.739122	12.6568	0.852717	0.134247	0	0	0	0.720124	0.539676	10.2359	7.63328	0.811508	15.386	0.750862	0.548117	0	0.34573	1.2441	2.30052	1.77672	0	11.7203	0.569647	0.325713	0	0	0
PILI03	I	A	0	0.287475	40.7888	1.00674	0	4.10331	0	0	0	0	0.177974	0.768663	0	1.15312	0.217442	0	0.384132	0	0	3.5234	0.757834	6.09998	0.459593	0	0	0	0	0.566765	0	9.2215	8.23138	0.36494	7.59337	0.47293	0	0	0.263401	1.15969	1.21194	1.93236	0	8.24747	0.68914	0.31665	0	0	0
PILI04	I	A	0	0.227876	36.8846	0.591251	0	3.41215	0	0	0	0	0.172411	0.833411	0	1.77038	0.111414	0	0.447956	0	0	4.88965	0.699211	9.06669	0.316555	0	0	0	0	0.631588	0	10.0353	8.17411	0.440424	9.94151	0.365299	0	0	0.109474	1.09175	0.934985	1.53601	0	7.31601	0	0	0	0	0
PILI05	I	A	0	0.257401	26.5176	0.88087	0	3.56161	0	0	0	0	0.399241	1.12551	0	2.96322	0.510886	0	0.632895	0	0	7.92974	1.00973	12.2223	0.923652	0.152432	0	0	0	0.780483	0	10.4285	7.95548	1.36357	9.39646	0.550006	0.117711	0	0.287841	1.46977	0	1.71559	0	6.15199	0.695472	0	0	0	0
PILL01	L	A	0	0.146342	18.257	0.431697	0.254018	3.67301	0	0.153141	0.159727	0	0.202602	0.659971	0.721958	2.85656	0.483789	0	0.530891	0	0	1.62403	1.33907	9.60949	0.811407	0.150394	0.498419	0	0	0.929548	2.25073	4.31704	4.51556	2.58384	13.3429	0.889635	0.281973	1.01494	0.279709	1.54861	8.13511	1.06748	0	15.1401	0.638375	0.500829	0	0	0
PILL02	L	A	0	0.371141	31.3338	0.966723	0.290285	5.83155	0.362121	0.237807	0.287565	0	0.324494	0.774923	1.41895	2.28678	0.688811	0	0.527907	0	0	0	2.55535	7.28901	1.59241	0.298918	0.720816	0	0	0.957686	3.13163	0	0	2.90023	12.0422	1.45695	0.450251	1.9882	0.699421	1.2838	7.19728	0	0	8.60171	0.814979	0.316259	0	0	0
PILL03	L	A	0	0.153699	19.9892	0.36259	0	2.77238	0.0680422	0.0796324	0.084538	0	0.147783	0.847338	0.20835	1.73117	0.324308	0	0.390914	0	0	3.49975	0.613753	9.55474	0.869468	0.177662	0.454823	0	0	0.944893	0.817516	10.5232	5.30715	0.789853	17.4133	0.743697	0.300687	0.940986	0.403359	1.41318	2.6201	1.31158	0	13.7692	0.371155	0	0	0	0
PILL04	L	A	0	0.133897	6.23806	0.195934	1.06231	3.24057	0.178689	0.266668	0	0	0.359795	1.03517	0.576696	3.46621	1.12389	0	0.652952	0	0	2.85703	0.844377	12.3714	1.00683	0.205899	1.027	0	0	1.12622	2.82087	7.04682	4.75672	2.24174	15.5757	1.18703	0	0.61265	0.507174	1.19336	9.12771	1.95067	0	14.013	0.56344	0.433585	0	0	0
PILL05	L	A	0	0.111356	18.229	0.316093	0.134785	3.04137	0.0824428	0.117676	0.127108	0	0.194395	0.898895	0.343017	2.32292	0.399064	0	0.452718	0	0	2.19412	0.893936	10.9004	0.831746	0.196201	0.332446	0	0	1.01081	2.57349	9.30777	3.05453	1.39493	17.7081	0.648937	0.248588	0.825847	0.276288	1.2098	6.2449	1.02479	0	12.3515	0	0	0	0	0
PILM01	M	A	0	0.293617	6.52923	0.209493	0	3.42247	0.233244	0.26327	0	0	0.208968	0	1.63016	2.91464	1.11136	0	0.462552	0	0	0	2.86791	10.8451	1.18793	0.251498	0	0	0	1.27842	4.76131	4.90793	4.04837	6.72882	14.608	1.45998	0.648818	0.950481	0.590645	1.15495	10.7199	1.78722	0	13.9237	0	0	0	0	0
PILM02	M	A	0	0.569525	43.8455	1.44799	0	4.79351	0.310247	0	0	0	0.260915	0	0.191727	1.5518	0.411779	0	0.494864	0	0	0	0.792174	6.95041	0.521447	0.103166	0	0	0	0.492495	0	7.42811	7.13817	0.420783	7.70445	0.459986	0.201525	2.07194	0.29713	1.46285	1.66881	1.34761	0	7.06105	0	0	0	0	0
PILM03	M	A	0	0.185992	7.49577	0.283864	0	3.44839	0.288011	0.381942	0	0	0.321364	0	2.0161	2.57703	1.25364	0	0.535826	0	0	0	1.82559	11.4448	1.01663	0.172616	0	0	0	0.891154	2.48685	8.8033	5.80035	4.26329	14.1585	1.14579	0.4943	0.733541	0.334349	1.42847	9.48508	2.40778	0	14.3197	0	0	0	0	0
PILM04	M	A	0	0.463821	27.3322	1.14594	0	4.04262	0.183937	0.195895	0.18351	0	0.180357	0	1.70524	2.35193	0.463793	0	0.363134	0	0	0	2.74084	8.06776	0.86061	0.115579	0	0	0	0.46591	2.43009	3.55952	3.66332	5.12608	9.97947	0.841484	0.283665	1.2916	0.226324	0.916917	9.57284	0.67927	0	10.5663	0	0	0	0	0
PILM05	M	A	0	0.626855	39.9024	1.3187	0	4.73751	0.287887	0	0.18579	0	0.214545	0	0.375696	1.85227	0.407909	0	0.448089	0	0	0	0.792085	8.35393	1.16789	0.150941	0	0	0	0.665813	0	7.83725	6.31012	0.394104	10.617	0.87513	0.256881	1.87624	0.264342	0.871701	1.31074	0.938256	0	6.95999	0	0	0	0	0
PILN01	N	B	0	0.0276328	4.41638	0.0518992	0	2.94226	0.136786	0.109861	0.0918115	0	0.115717	0.506342	0.465453	4.03129	0.570758	0	0.518264	0	2.66373	2.65077	0.937557	15.563	1.22402	0.225778	0.214959	0	0	1.07095	2.54921	7.47119	4.28135	2.24453	20.2165	1.12504	0.474167	0.661867	0.318756	1.29877	4.77478	1.07603	1.54603	13.4266	0	0	0	0	0
PILN02	N	B	0	0.942047	38.9492	1.57612	0	5.27855	0.335823	0.298935	0.23818	0	0.22773	0.702535	0.380099	1.71644	0.377148	0	0.413273	0	0	0	0.899266	6.39182	0.532672	0	0	0	0	0.513378	0.472996	6.92118	6.31573	0.60945	9.6506	0.520721	0	2.48698	0.236859	0.99307	2.37522	1.06929	0	8.57474	0	0	0	0	0
PILN03	N	B	0	0	3.93359	0.0452236	0	2.80775	0.105545	0.0938314	0.0773724	0	0.123263	0.628509	0.792642	4.53535	0.540003	0	0.481683	0	2.29101	3.91925	1.63141	15.2525	0.948008	0.196784	0.198334	0	0	0.941044	3.14723	8.97312	5.69063	3.13635	16.0927	0.986775	0.411883	0.611602	0.380385	1.05288	5.81712	1.34118	1.81739	10.9977	0	0	0	0	0
PILN04	N	B	0	0.0392054	6.92572	0.074755	0	1.68701	0.0597853	0	0.0395597	0	0.099266	0.557448	0.155383	2.68458	0.475689	0	0.347552	0	1.96328	5.06384	0.306768	14.3311	1.08199	0.189171	0.285853	0	0	0.728201	0	16.1708	11.292	0.657448	0	1.33106	0.556703	0.99296	0.430261	2.35403	1.22513	3.84912	3.1687	20.8757	0	0	0	0	0
PILN05	N	B	0	0	8.86197	0.0796614	0	3.06504	0.148592	0.142132	0.140249	0	0.0933316	0.605374	1.10899	2.39201	0.766402	0	0.277307	0	2.26688	4.20424	2.40745	11.3441	1.53123	0.285882	0.245345	0	0	0.721578	3.02537	11.2679	7.20306	4.38721	0	1.69505	0.618352	1.01341	0.566135	1.31894	7.9634	1.89839	1.87071	16.4843	0	0	0	0	0
PILP01	P	B	0	0.180053	27.148	0.489922	0	3.90984	0.156448	0.122303	0.0962102	0	0.231089	0	0.202629	2.11113	0.527073	0	0.458875	0	0	3.47188	0.508312	8.56682	0.863719	0.154514	0	0	0	0.65999	0	11.1375	6.93478	0.365316	14.2008	1.2151	0	0	0.290856	1.22763	0	2.19968	0	12.1638	0.405783	0	0	0	0
PILP02	P	B	0	0	3.96205	0	0	0.841262	0.0878112	0.0391872	0.0458072	0	0.049567	0	0.0481878	0.93295	0.272358	0	0.184105	0	0	3.65043	0.163564	8.39028	1.0226	0.226923	0	0	0	0.942337	0	15.1356	8.92446	0	25.8133	1.65111	0.648663	0.945756	0.785071	1.20557	1.12143	2.55266	0	19.2576	0.419315	0.221654	0.458335	0	0
PILP03	P	B	0	0	3.02449	0	0	0	0.0456553	0.0377993	0.029956	0	0.0566074	0	0.555331	2.8149	0.332066	0	0.254213	0	0	5.9788	0.157284	14.6338	0.693461	0.165793	0	0	0	0.619373	0	19.206	11.3949	0	19.1788	0.74562	0.390003	0.677007	0.379959	0.762532	0	3.5035	0	13.6432	0.349546	0.369333	0	0	0
PILP04	P	B	0	0.671305	34.1189	0.969954	0	3.06419	0.167059	0.209974	0	0	0.250935	0	0.217143	2.28358	0.372481	0	0.647912	0	0	5.48515	0.502258	12.8978	1.15522	0.170706	0	0	0	0.654611	0	8.48114	5.19605	0	11.8875	0.696563	0.224093	1.3221	0.364124	1.37536	0	0.795937	0	4.8568	0.644787	0.31645	0	0	0
PILP05	P	B	0	0.426124	11.6811	0.189127	0	2.295	0.0711177	0.0438288	0	0	0.154605	0	0.190884	3.78132	0.307096	0	0.544308	0	0	9.67811	0.406684	17.1578	0.711901	0.0913243	0	0	0	0.593689	0	15.0083	8.73878	0.444787	14.9427	0.428008	0.245701	0.420986	0.153002	0.906407	0	1.48599	0	8.12949	0.484892	0.286933	0	0	0
PILQ01	Q	B	2.21917	0.108897	2.26435	0.0323964	0.0560076	0.866703	0.0540101	0.0470703	0.0334669	0.818351	0.039289	0.284936	0.718545	1.38087	0.384804	0	0.206666	0.24686	1.18471	1.9566	1.97428	10.3843	1.00702	0.215742	0.304795	0	0.106796	0.650714	3.62134	7.09843	3.58986	4.68324	20.927	1.05815	0.499085	0.675654	0.369257	1.05225	9.1177	1.15116	0.860791	15.7974	0.497764	0.354236	0.396935	0.702394	0
PILQ02	Q	B	0	0	4.7561	0.0470884	0.0488757	2.31569	0.119089	0.0890709	0.0904536	1.63212	0.0926284	0.44482	0.515211	2.74353	0.665158	0	0.392769	0.352885	1.52794	2.79553	1.38203	14.7317	1.75314	0.306043	0.311639	0	0.0851205	0.863729	5.80552	5.73415	2.51835	1.47445	18.8854	1.27519	0.618729	0.919764	0.399664	1.09374	6.5378	1.19832	1.98109	8.29556	0	5.19994	0	0	0
PILQ03	Q	B	0	0	3.51583	0.0412484	0	2.84034	0.144928	0.0889365	0.0854186	1.04726	0.0936057	0.467956	0.368542	3.73496	0.69789	0	0.477728	0.20097	1.20337	3.46859	0.850427	18.6264	2.06252	0.413184	0.395359	0	0	1.06406	2.49905	7.52229	3.17253	0.744768	22.3172	1.38239	0.641684	1.02643	0.465703	0.948776	3.30147	0.972211	0.936258	6.34599	2.1957	1.54981	2.08822	0	0
PILQ04	Q	B	3.44204	0.305744	0	1.00678	0.242995	6.12204	0	0.361327	0	0	0.478482	1.84608	0.304681	3.8694	0.462349	0	0.917258	0	0	3.14559	0.84552	18.2547	1.41316	0	0.757504	0	0	1.07486	0	11.8483	0	0	18.3603	0.652939	0	1.65156	0.24719	0.936352	1.63942	0	13.7457	6.06767	0	0	0	0	0
PILQ05	Q	B	0	0	3.81451	0.0398715	0	1.2632	0.0603062	0.040201	0.0334919	1.01697	0.0622865	0.560613	0.0537105	2.14323	0.357203	0	0.401175	0	3.12351	5.55523	0.208367	19.355	1.28818	0.255723	0.3483	0	0	1.11243	0	15.6814	4.02065	0	26.7841	0.850556	0.378725	0.568808	0.381426	0.507781	1.60841	0	0.596411	6.27511	0.68225	0.314742	0.256219	0	0
PILR01	R	B	0	0.405714	35.8555	1.19158	0	5.42385	0.273183	0.222708	0.180483	0	0.29979	0.852714	0.300993	3.66569	0.292431	0	0.679971	0	15.9687	2.46527	0.650644	0	0.432944	0	0	0	0	0.561421	0	12.2703	3.30655	0	8.3318	0.227164	0.131694	0	0	0.7471	1.16656	0	0	4.09522	0	0	0	0	0
PILR02	R	B	0	0.0566548	9.34351	0.10652	0.0866903	2.08855	0.0712113	0.072531	0.0685419	0	0.0976348	0.862565	0.392178	1.88779	0.487019	0	0.285294	0.40673	4.68518	4.67571	0.921498	9.02887	1.0203	0.201872	0.269941	0	0	0.847752	3.44982	15.766	7.00666	1.53346	12.807	0.988812	0.502743	0.708771	0.316493	0.612946	4.80479	2.30674	2.36101	8.8702	0	0	0	0	0
PILR03	R	B	0	0.450492	37.8902	1.2556	0	4.69057	0.273207	0	0.233466	0	0.308093	0.775507	0.469555	2.08601	0.381744	0	0.517272	0	18.9821	0	1.32143	7.33465	1.06689	0.136754	0	0	0	0.406888	2.52369	5.21683	0	0.711607	5.09021	0.304935	0	0	0	0.975834	3.79258	0	0	2.80386	0	0	0	0	0
PILR04	R	B	0	0.955919	43.8939	1.56702	0	6.60378	0	0	0	0	0.35196	0.74095	0.355002	1.64292	0.41031	0	0.543135	0	24.305	0	0.739222	0	0	0	0	0	0	0.646994	0	0	7.34612	0.28714	0	0.51221	0	0	0	1.14411	1.11842	0	0	6.83581	0	0	0	0	0
PILR05	R	B	0	0.66028	39.548	1.40758	0	3.83489	0	0	0	0	0.203046	0.991339	0.175544	1.3757	0.137998	0	0.390719	0	16.3107	0	0.536176	7.41852	0	0	0	0	0	0.674202	0	8.59629	4.22819	0.246925	6.58093	0.199952	0	0	0	1.07067	1.33413	0.643061	0	3.43516	0	0	0	0	0
PILS01	S	B	0	0.919407	47.099	1.57771	0	5.36858	0.315675	0.294824	0.224406	0	0.248572	0	2.2094	1.57193	0.434458	0	0.417841	0	0	0	3.08827	4.62157	1.08523	0.115497	0	0	0.475204	0.549867	2.12222	0	0	3.44369	6.76757	1.03228	0.215654	0	0	1.81749	6.17256	0	0	6.53642	0	1.27466	0	0	0
PILS02	S	B	0	0.512862	45.6588	1.04507	0	4.97711	0.116219	0.122468	0	0	0.111502	0	0.573649	1.56222	0.314258	0	0.360279	0	0	0	1.06446	4.91423	0	0	0	0	0	0.498746	1.23713	3.66539	5.0075	1.03157	6.30867	0.447576	0.109049	0	0	1.2578	6.90617	0.948044	0	11.2493	0	0	0	0	0
PILS03	S	B	0	0.378807	44.7624	0.697704	0	4.5444	0.12661	0.167798	0	0	0.225899	0	1.39993	2.58569	0.406789	0	0.483841	0	0	0	2.14639	7.85977	1.11899	0	0.716465	0	0.239879	0.561883	2.06693	1.80468	0	3.05314	7.8389	0.735473	0.180502	0	0	0.758381	6.73443	0	0	8.01625	0.388034	0	0	0	0
PILS04	S	B	0	0	6.24609	0.065803	0	1.76205	0.0629694	0.0641199	0.0453629	0	0	0	0.148725	2.00406	0.206358	0	0.301925	0	1.5794	3.55082	0.294485	12.136	0.55371	0.117365	0	0	0	0.9515	8.87646	0	5.87054	0.587432	22.5375	0.577932	0.251676	0	0	1.7514	2.35215	2.30291	0	24.1418	0.400104	0.259442	0	0	0
PILS05	S	B	0	0.344377	44.8246	0.804259	0	3.88961	0.142598	0	0	0	0.15086	0	0.220049	1.29701	0.276554	0	0.409869	0	0	2.33014	0.777223	6.91429	0.42689	0	0	0	0	0.542833	6.74644	0	5.68202	0.454525	9.31387	0.413097	0.118106	0	0	1.3685	2.22989	0.974881	0	8.44877	0.898703	0	0	0	0
PILT01	T	B	0	0.433948	53.5004	0.956825	0	5.42486	0	0	0	0	0.215274	0.776488	0.32227	4.03761	0.253124	0	0.682502	0	0	3.06202	0	10.847	0.426233	0	0	0	0	0.595604	0	5.88389	5.37532	0	6.32358	0.149929	0	0	0	0.733157	0	0	0	0	0	0	0	0	0
PILT02	T	B	0	0.0848073	8.97812	0.104254	0	2.42933	0.141581	0.0786112	0.0663788	0	0.130526	0.8424	0.153193	3.57825	0.574973	0	0.665777	0	4.34411	6.33792	0.417245	18.6107	1.43847	0.258721	0.352682	0	0	1.07681	0	13.4096	5.67976	0	17.8734	0.883062	0.494399	0.778884	0.22458	1.94739	0.390878	0.883916	0	6.76928	0	0	0	0	0
PILT03	T	B	0	0.257041	37.9684	0.554231	0	4.01354	0.134174	0.0841823	0.0855546	0	0.162577	0	1.34403	3.05662	0.454711	0	0.570164	0	0	0	2.79607	11.8211	1.48081	0.231084	0	0	0	0.787232	5.59625	1.34829	0	2.42457	11.8915	0.964632	0.329066	1.21399	0.245711	1.29417	4.93868	0	0	3.95168	0	0	0	0	0
PILT04	T	B	0	0.126936	5.08027	0.0719316	0	2.41258	0.119952	0.0943294	0.083619	0	0.12148	0	2.26133	3.86583	0.812157	0	0.529162	0.878633	0	0.761401	4.91087	18.512	2.14177	0.420526	0.388082	0	0	1.2496	9.05221	1.82897	0	4.80174	21.3883	1.44289	0.788411	1.10811	0.317747	0.847593	5.94201	0	0	7.63961	0	0	0	0	0
PILT05	T	B	0	0.060592	7.99409	0.0864911	0	2.39992	0.068856	0.0647037	0.0502938	0	0.123202	0.640345	0.234998	3.02448	0.23488	0	0.58957	0	3.71475	3.99231	0.749915	20.8402	0.910756	0.21776	0.220655	0	0	1.11041	1.07439	9.20009	2.79808	0.64135	24.5113	0.525593	0.284764	0.442035	0.27582	2.20272	1.95416	0	0	8.76051	0	0	0	0	0
PILU01	U	B	0	0.288847	38.7718	0.637219	0	5.0617	0	0	0	0	0.175515	0	1.06049	2.96744	0.231292	0	0.529256	0	0	2.33539	2.07138	10.034	0.343932	0	0	0	0	0.522519	2.15062	6.00678	5.04145	2.17309	8.25884	0.233663	0	1.31689	0	0.782739	4.31938	0.365725	0	4.32007	0	0	0	0	0
PILU02	U	B	0	0.456857	53.3135	1.0014	0	5.45558	0	0	0	0	0.13904	0	0.494095	2.44963	0	0	0.576715	0	0	0	1.85939	8.61412	0	0	0	0	0	0.494106	1.84079	5.30777	5.05529	1.18139	5.07829	0	0	2.08737	0	0	3.11059	0	0	1.48404	0	0	0	0	0
PILU03	U	B	0	0	7.82571	0.0918144	0	1.68133	0	0	0	0	0.0849288	0	0.829488	3.28581	0.290168	0	0.499369	0.802448	5.3269	8.32678	2.77816	16.4647	0.915389	0.187135	0.227159	0	0	0.885879	5.4752	12.9878	5.35858	2.18374	12.1988	0.616977	0.301319	0.506609	0.35166	1.14695	2.55879	0.669926	0	5.14042	0	0	0	0	0
PILU04	U	B	0	0	5.21755	0.0671617	0	1.67605	0	0	0	0	0.0762274	0	0.240679	2.72624	0.12793	0	0.468149	0.560909	2.91918	4.71451	0.960248	21.0957	0.603906	0.159782	0.149814	0	0	0.827389	3.91486	12.1488	3.77573	1.38721	19.628	0.271937	0.129961	0.237293	0.247829	2.16747	4.05806	0.996473	0	8.44492	0	0	0	0	0
PILU05	U	B	0	0.405638	47.4161	1.0533	0	5.46379	0	0	0	0	0.151362	0	0.856912	2.58137	0	0	0.52819	0	0	0	1.84179	8.52168	0	0	0	0	0	0.408137	3.01892	5.0981	4.49392	1.71474	4.86398	0	0	1.70113	0	0.694309	6.64993	0	0	2.53671	0	0	0	0	0
